# Supplementary material for: Transcriptomic and metabolomic analyses reveal the molecular mechanisms by which long-day photoperiods promote flowering in Gossypium hirsutum L
Source: Front Plant Sci. 2025 Sep 11;16:1657595. doi: 10.3389/fpls.2025.1657595 (PMC12460121; doi:10.3389/fpls.2025.1657595)
Supplement: Supplementary Table 3 — Metabolites from four groups of samples. [file Table1.xlsx]

## Sheet: Table S1
Table S1. Primer used in qRT-PCR validation
Gene ID	Primer Sequence
GhVactin	F: ATCCTCCGTCTTGACCTTG
	R: TGTCCGTCAGGCAACTCAT
ANS1 (Gh_D09G0861)	F: ATAACCTTGGATGGCTTGT
	R: TCTTCAATGGCATCAATTCC
TSJT1 (Gh_D10G0217)	F: GCCAACTTCTCCATATAACTG
	R: CTGAAACAACTACTGATCCATC
ANT17 (Gh_D08G1902)	F: AAGGAAGGCTAGAGAAGGAA
	R: GGAACCATGTTGTGGAGAA
TSJT1 (Gh_A10G0238)	F: TGCTTATGCTCCCACAGA
	R: ATCCACTCCACAGAACAAC
ANT17 (Gh_A08G1593)	F: TGTGTTCCTAACTCCATCAT
	R: CCACGAGATCCTAACCTTC
GSO1 (Gh_D08G0480)	F: CAAGATGGATATGGAATGTGTC
	R: GCCGAAGCAAGATGGTATT
CHS1 (Gh_D02G0304)	F: TTGGATGAGATGAGGAAGAA
	R: AGCAGAGATACTATGAAGCA
CYP75A3 (Gh_D07G1197)	F: TCATCCGTCGTCTTCTCA
	R: CATTACAGGTCCATACTTCTTG
CYP71D10 (Gh_A13G1133)	F: AACCAGAGTCCTCATTAACG
	R: GGCACATCCTTCTTCCAG
CHS1 (Gh_D10G1429)	F: GGTAGAAGCCAAGTTAGCA
	R: CCTGTTGTCTGAAGTCCAT

## Sheet: Table S2
Table S2. RNA-seq data comparison information statistics
Sample	Clean-reads	Mapped-reads	Mapped-rate (%)	Q20 (%)	Q30 (%)	GC content (%)
LL-1	50804474	49664106	97.76	98.41	95.01	44.93
LL-2	56372996	55151469	97.83	98.45	95.09	44.88
LL-3	54180860	52977877	97.78	98.39	94.95	44.87
LS-1	51908934	50753844	97.77	98.31	94.74	44.85
LS-2	48426896	47374447	97.83	98.46	95.16	44.87
LS-3	50037238	48941893	97.81	98.31	94.77	44.86
SL-1	48185882	47132411	97.81	98.39	94.94	44.85
SL-2	56732736	55511883	97.85	98.31	94.75	44.85
SL-3	50767194	49711336	97.92	98.23	94.51	44.87
SS-1	51926668	50824793	97.88	98.47	95.21	44.97
SS-2	47848788	46836445	97.88	98.42	95.04	44.98
SS-3	53034068	51931752	97.92	98.39	94.92	44.96

## Sheet: Table S3
Index	Mode	Compounds	Class I	Class II	Formula	Q1 (Da)	Molecular weight (Da)	RT (min)	Adduct	Mass error	Level	score	LC mode	CAS	PubChem CID	HMDB	Metlin	cpd_ID	LL-1	LL-2	LL-3	LS-1	LS-2	LS-3	SL-1	SL-2	SL-3	SS-1	SS-2	SS-3	QC01	QC02	QC03	kegg_map
MW0134072	T3_positive	Isorhamnetin 3-galactoside	Flavonoids	Flavonols	C22H22O12	479.119	478.111	4.7574	[M+H]+	2.32297	2	0.9722	rp	6743-92-6	13245586	HMDB0126573	-	-	314072	331828	382790	217582	199936	228827	279518	239256	236968	324324	317552	287036	263429	263795	266944	-
MW0109829	T3_positive	Thapsigargin	Heterocyclic compounds	Heterocyclic compounds	C34H50O12	673.292	650.33	7.4646	[M+Na]+	0.047414	2	0.9354	rp	67526-95-8 | 123269-03-4	446378	-	41196	C09561	4881.92	7530.58	3258.25	15506	13340.5	37932	19140.2	15409.4	10132.6	14202.7	7057.86	6387.9	3572.03	3886.92	3834.47	-
MW0139473	T3_positive	Quercetagitrin	Flavonoids	Flavonols	C21H20O13	481.098	480.09	4.0138	[M+H]+	1.66947	2	0.9348	rp	548-75-4	5320826	-	-	-	934577	638710	690864	468295	425113	401965	442853	449301	419004	399762	423719	383537	497762	491615	497823	-
MW0141380	T3_positive	13E-Docosenamide	FA	Others	C22H43NO	675.676	337.334	7.9565	[2M+H]+	1.54076	2	0.9307	rp	3061-72-1	5365369	-	85041	-	14321.7	6077.43	22083.3	21642.8	7214.9	11786.2	20214.4	4887.04	9261.63	13554.4	13801	5685.92	8894.66	8614.4	8477.88	-
MW0138675	T3_positive	3''-O-L-Rhamnopyranosylastragalin	Flavonoids	Flavones	C27H30O15	595.166	594.159	4.5808	[M+H]+	2.96539	2	0.9211	rp	28447-29-2	23815431	-	-	-	1.12516e+06	1.08111e+06	1.03106e+06	1.35671e+06	1.19582e+06	1.29741e+06	1.11995e+06	1.00789e+06	1.04171e+06	1.10368e+06	1.01189e+06	909043	1.05619e+06	1.05455e+06	1.05733e+06	-
MW0063617	T3_positive	Spathulenol	Terpenoids	Sesquiterpenoids	C15H24O	415.291	220.183	6.2664	[M+Na]+	1.67828	2	0.9211	rp	6750-60-3	92231	HMDB0036420	-	-	9868.81	11228.9	13592	4050.26	12716.2	11527.7	13337.2	20544	13618.3	11918.2	17209.2	10241.5	12723.9	12349.7	13547.5	-
MW0012936	T3_positive	1-Oleoyl-2-acetyl-sn-glycerol	GL	DG	C23H42O5	381.297	398.303	8.7157	[M+H-H2O]+	7.74083	2	0.9194	rp	86390-77-4 | 92282-11-6	6437055	-	424	-	200581	589235	417010	365897	356368	536525	477746	367142	240669	330922	517116	119404	270804	270792	271721	-
MW0168258	T3_positive	Dihydrorobinetin	Flavonoids	Flavones	C15H12O7	305.065	304.058	3.3012	[M+H]+	1.13721	2	0.9088	rp	4382-33-6 | 93432-80-5	20399	-	44402	-	706301	788546	813774	624050	695746	765501	735513	568761	545290	637639	651250	629131	665351	656283	670294	-
MW0139052	T3_positive	myricetin-3-O-beta-D-xylopyranoside	Flavonoids	Flavones	C20H18O12	451.092	450.08	4.3566	[M+H]+	6.70743	2	0.9054	rp	102849-44-5	23900088	-	-	-	58274.5	23446.7	20054.2	41969.8	44351.3	10486.6	51139.9	46598.2	24803.4	30201	28755.3	23131.9	48236.1	46089.4	46439.4	-
MW0006599	T3_positive	Omega-hydroxyemodin	Benzene and substituted derivatives	Benzene and substituted derivatives	C15H10O6	287.055	286.048	5.4986	[M+H]+	2.12734	2	0.9019	rp	481-73-2	361512	HMDB0034444	-	C17810	28166.3	20851.8	44130.9	38070.1	43440.5	35245.6	22246.5	13243.9	42308.5	37975.1	32366	33729.6	59998.5	60485.5	60078.2	-
MW0152120	T3_positive	Lappaconitine	Alkaloids	Terpenoid alkaloids	C32H44N2O8	585.319	584.31	5.7006	[M+H]+	0.433349	2	0.8929	rp	32854-75-4	5281279	-	-	-	1113.82	65.47	88.72	7480.7	11130.4	11977.3	1635.94	2740.69	1625.86	1024.15	918.75	1309.93	7657.76	7695.19	7373.81	-
MW0113885	T3_positive	Aloesin	Others	Chromone	C19H22O9	395.131	394.126	3.0837	[M+H]+	9.9818	2	0.889	rp	30861-27-9	160190	-	-	C08994 | C15539	28382.9	31410.9	33665.9	36401.1	33246	36837.8	30583.5	38275.8	33603	42038.9	33105.7	37314.1	37633.1	37698	37890.7	-
MW0017137	T3_positive	Nervonic acid	Lipids	Free fatty acids	C24H46O2	331.34	366.35	6.3469	[M+H-2H2O]+	4.42599	2	0.8791	rp	506-37-6	5281120	HMDB0002368	262	C08323	189152	124525	133571	148435	145311	98699.9	187605	99637	141016	100988	152805	168274	125086	125324	125327	ko01040
MW0110745	T3_positive	2-Hexadecanoylthio-1-ethylphosphorylcholine	Organic acids	Organic acids	C23H48NO5PS	482.308	481.299	6.1049	[M+H]+	2.13574	2	0.8759	rp	60793-01-3	194114	-	44943	-	344004	1.37116e+06	419596	654169	374893	471297	572423	451882	421890	323017	652696	314824	295248	293730	290708	-
Lmhp001461	T3_positive	Pro-leu	Amino acids and derivatives	Amino acids and derivatives	C11H20N2O3	229.154	228.147	0.8579	[M+H]+	1.50111	2	0.8757	rp	52899-07-7	444109	-	23647	-	37816.5	69211.4	68007.2	33980.3	30060.1	30775.8	68290.1	28943.5	29331.1	26216.2	28947	58641.4	29158.3	28719.1	29183.6	-
MW0106978	T3_positive	Glutamylproline	Amino acids and derivatives	Amino acids and derivatives	C10H16N2O5	245.117	244.106	5.5796	[M+H]+	8.83762	2	0.8734	rp	41745-47-5	11218768	HMDB0028827	-	-	148812	137824	148044	100680	96536.5	110548	109322	103062	106395	134427	137940	140343	120012	119399	120026	-
MW0169501	T3_positive	Myricitrin	Flavonoids	Flavonols	C21H20O12	487.084	464.096	4.5031	[M+Na]+	2.75629	2	0.8693	rp	17912-87-7	5281673	HMDB0034360	50852	C10108	134076	138683	162490	103558	95591.9	103226	109144	105900	97183.2	105409	105555	105365	107809	108883	109845	-
MW0061830	T3_positive	Pinusolide	Terpenoids	Ditepenoids	C21H30O4	369.206	346.214	7.0669	[M+Na]+	6.61084	2	0.8676	rp	31685-80-0	161721	HMDB0035130	-	-	515.05	1377.42	1361.68	2865.73	7512.83	7031.6	1953.49	2391.43	3778.37	402.72	446.48	1300.94	8888.58	8535.53	8851.46	-
MW0138673	T3_positive	2''-p-Coumarylastragalin	Flavonoids	Flavones	C30H26O13	595.145	594.137	5.1955	[M+H]+	2.13839	2	0.8671	rp	137018-32-7	6442291	-	-	-	1.62236e+06	1.59412e+06	1.8005e+06	1.44543e+06	1.48744e+06	1.49773e+06	4.10501e+06	3.75101e+06	3.78806e+06	2.42825e+06	2.40602e+06	2.26138e+06	2.39482e+06	2.3963e+06	2.42642e+06	-
MW0014589	T3_positive	(+/-)5,6-EET Methyl Ester	Lipids	Free fatty acids	C21H34O3	335.257	334.251	6.3873	[M+H]+	2.54381	2	0.8649	rp	122799-12-6	13075008	-	62931	-	163373	288225	182682	395287	604852	293109	212027	321953	377584	180843	372652	358988	266828	310040	285933	-
MW0007335	T3_positive	Phenylacetaldehyde	Phenolic acids	Phenolic acids	C8H8O	1206.31	120.058	2.4989	[2M+NH4]+	9.80194	2	0.8642	rp	122-78-1	998	HMDB0006236	-	C00601	1777.86	15093.6	4106.17	1965.24	445.17	1309.01	22172.8	11889.3	12526.7	1180.32	5985.6	1670.41	2309.01	3096.79	2911.02	ko00360,ko01100
MW0127946	T3_positive	(2E)-3-(4-hydroxyphenyl)-1-(4-methoxyphenyl)prop-2-en-1-one	Others	Ketone compounds	C16H14O3	339.071	254.094	4.3462	[M+K+HCOOH]+	17.5148	2	0.8637	rp	69704-15-0 | 160210-32-2	5927890	HMDB0135609	-	-	100802	94841.2	106014	75041.5	72672.9	70719.2	75200.8	82264.2	71240.6	72057.7	62640.1	62220.2	73185.2	73530.1	73190.9	-
MW0123493	T3_positive	Dauricine	Alkaloids	Isoquinoline alkaloids	C38H44N2O6	625.335	624.32	6.1856	[M+H]+	3.19197	2	0.8593	rp	524-17-4	24721429	-	-	-	30647	59786.7	59525.9	74813.2	8842.13	12163.6	63588.9	78564	82378.9	47422	13932.5	22516.7	44100.4	42517.7	47103.4	-
MW0106509	T3_positive	DL-Homocysteine thiolactone	Amino acids and derivatives	Amino acids and derivatives	C4H7NOS	164.041	117.025	2.2225	[M+HCOO+2H]+	9.05345	2	0.8575	rp	3622-59-1	107712	HMDB0002287	6594	-	312624	183350	223987	149128	159398	168699	192736	152831	263134	154181	236873	178903	180114	181671	185343	-
MW0001273	T3_positive	1,2,4-Benzenetriol	Phenolic acids	Phenolic acids	C6H6O3	127.038	126.032	2.7907	[M+H]+	5.02603	2	0.8575	rp	533-73-3	10787	HMDB0124831	506	C02814	38169.3	37162.7	38337.7	25730.6	26371.4	27172.7	30045.8	31251.6	30452	31220.3	28270.5	33551.9	31003.3	31782.3	32351.2	ko01100
MW0139901	T3_positive	7-Hydroxycoumarinyl Arachidonate	Others	Others	C29H36O4	449.269	448.261	7.4846	[M+H]+	7.5183	2	0.8573	rp	161180-11-6	35025479	-	63019	-	1207.98	1149.26	4801.89	7555.09	1465.71	1729.26	7631.48	1331.86	4609.72	10623.9	11237.3	7480.69	6677.27	6822.87	7222.34	-
MW0137097	T3_positive	7-Methoxy-4-methylcoumarin	Lignans and Coumarins	Coumarins	C11H10O3	237.075	190.063	6.5076	[M+HCOO+2H]+	1.17718	2	0.8556	rp	2555-28-4	390807	-	44487	-	4370.17	5195.78	5747.13	6483.19	14058.8	9980.38	8000.89	9803.61	16805.9	14484.9	11008	12673.1	32233.5	31905.8	31732.3	-
MW0108167	T3_positive	Met-Met-Ala	Amino acids and derivatives	Amino acids and derivatives	C13H25N3O4S2	352.139	351.129	5.1146	[M+H]+	4.74907	2	0.8544	rp	14486-08-9	40496720	-	17490	-	7263.69	7913.23	10849.1	8393.63	7792.48	15053	14637.8	16686.2	7587.58	20676.3	18850	18259.1	20516.2	20654.2	21220.4	-
MEDN0364	T3_positive	1-Octadecanoyl-sn-glycero-3-phosphoethanolamine	Lipids	LPE	C23H48NO7P	464.308	481.317	6.4476	[M+H-H2O]+	6.98056	2	0.8542	rp	69747-55-3	9547068	HMDB0011130	-	-	147027	133626	147751	78944.9	64402.8	121234	164521	191055	178835	119735	122300	106130	121825	121368	125373	-
MW0148485	T3_positive	Isorescinnamine, dihydro-	Alkaloids	Alkaloids	C35H44N2O9	654.33	636.305	7.5642	[M+NH4]+	4.28512	2	0.8541	rp	6335-49-5	232430	-	85095	-	4348.67	896.42	1461.86	728.18	5222.25	4278.41	2908.06	1795.92	3090.51	1622.04	2436.31	1555.13	2554.52	2726.36	2446.07	-
MW0113991	T3_positive	beta-D-Glucosamine	Alcohol and amines	Amines	C6H13NO5	400.241	179.079	2.3413	[M+CH3CN+Na]+	1.21707	2	0.8532	rp	14257-69-3	441477	HMDB0030091	-	C08349	3892.84	3246.81	3190.34	4278.53	3464.71	4650.22	2313.27	1730.7	2763.68	5036.91	2095.83	5302.46	2869.97	2690.22	2599.41	-
MW0000044	T3_positive	(S)-2-Propylpiperidine	Alkaloids	Alkaloids	C8H17N	172.113	127.136	5.1955	[M-H+2Na]+	16.0326	2	0.85	rp	458-88-8	441072	HMDB0030285	-	C06523	5144.83	5615.01	8464.75	8501.56	7349.37	9705.76	2404.07	6507.44	2327.8	10081.1	6223.81	7957.08	8422.91	8646.76	8524.68	-
MW0137528	T3_positive	Bracteatin	Others	Ketone compounds	C15H10O7	303.049	302.043	8.7945	[M+H]+	2.33156	2	0.8479	rp	3260-50-2	5281221	-	-	C08577	66645.7	57812.8	57869.8	43343.7	44014.6	38330.6	44193	48958.1	48313.7	50201.7	40071.4	52651.5	48143	47960.3	48139.8	-
MW0061034	T3_positive	(4Ar,6aS,9aR)-1,8,8-trimethyl-2-oxo-1,4,4a,6a,7,9-hexahydropentaleno[1,6a-c]pyran-5-carboxylic acid	Terpenoids	Sesquiterpenoids	C15H20O4	529.278	264.136	7.1265	[2M+H]+	1.56798	2	0.8452	rp	138458-84-1	44715352	-	-	-	7222.32	3992.68	11470.2	5969.3	6663.76	4049.73	5833.47	1551.53	6029.53	8536.7	8046.83	7761.29	28448.5	29110.7	30191.1	-
MW0119626	T3_positive	3-Hydroxycarbofuran	Heterocyclic compounds	Heterocyclic compounds	C12H15NO4	260.085	237.1	3.4693	[M+Na]+	0.0163336	2	0.8449	rp	16655-82-6	27975	HMDB0032775	-	-	1629.16	2890.6	958.36	6049.85	6836.02	5597.88	5601.93	1315.06	5578.31	5911.75	4969.59	5327.03	6226.47	6446.92	6534.42	-
MW0057740	T3_positive	1,2-Dihexanoyl-sn-glycero-3-phosphocholine	GP	PC	C20H40NO8P	454.259	453.249	7.2853	[M+H]+	7.05837	2	0.8421	rp	34506-67-7	10072611	-	39963	-	131990	131896	138137	110351	150523	176202	201554	231491	210414	113305	136905	116345	187997	179834	191300	-
MW0153221	T3_positive	Lys-Gln-Ala-Gly-Asp-Val	Amino acids and derivatives	Amino acids and derivatives	C25H44N8O10	617.338	616.318	3.8071	[M+H]+	15.4498	2	0.841	rp	80755-87-9	4615194	-	85172	-	34475.3	26934.7	35547.2	34421.8	22232.1	24588	34270.4	18267	28030.5	33155.1	39927.2	36031.6	24566.6	25369.2	25002	-
MW0105581	T3_positive	Alitame	Organic acids	Organic acids	C14H25N3O4S	354.145	331.157	5.3771	[M+Na]+	5.83127	2	0.8404	rp	80863-62-3	64763	-	-	-	34489.3	27620.8	39898.2	13314.8	10795.5	14717.1	31399	32734.3	40186.1	20816.7	28378.7	17533.1	31329.5	31019.2	31296.6	-
MW0137454	T3_positive	Avenanthramide A	Alkaloids	Phenolamine	C16H13NO5	341.115	299.079	4.0337	[M+CH3CN+H]+	5.32379	2	0.8393	rp	108605-70-5	5281157	HMDB0038577	-	C08472	22389.7	23869.5	18669.6	8085.51	24388.8	7865.08	22684.6	26822	29530.4	5404.62	7913.9	3668.47	25096.6	25729	25783	-
MW0052877	T3_positive	2-trans,6-trans-Farnesal	Others	Aldehyde compounds	C15H24O	203.178	220.183	5.4582	[M+H-H2O]+	0.897021	2	0.8385	rp	502-67-0	5280598	HMDB0060356	-	C03461	113198	270087	291574	241345	250498	131143	282601	278368	284056	367283	219944	362790	245552	248814	263274	ko00900,ko00909,ko01110
MW0063674	T3_positive	Steviobioside	Terpenoids	Terpene	C32H50O13	665.31	642.325	5.9771	[M+Na]+	13.3978	2	0.8333	rp	41093-60-1	314523	HMDB0036707	-	-	7050.91	7449.27	3948.65	24469.6	38038.8	21264.1	6155.94	8002.76	9857.37	21691.7	19814.4	4607.71	38853.4	32685.2	37355.8	-
MW0156499	T3_positive	Salannin	Terpenoids	Triterpene	C34H44O9	619.302	596.298	7.8874	[M+Na]+	15.9998	2	0.8209	rp	992-20-1	6437066	-	67197	-	6558.07	9540.97	11690.4	9321.4	7926.61	5787.07	8133.02	7577.81	6109.71	3591.09	7701.86	4025.68	5956.6	5946.85	6025.98	-
MW0012950	T3_positive	1-O-Octadecyl-2-O-methyl-sn-glycero-3-phosphocholine	GP	PC	C27H58NO6P	546.385	523.4	6.8475	[M+Na]+	5.72491	2	0.8209	rp	77286-66-9	6918215	-	43416	-	130632	41430.8	59544	38488.2	61084.5	54899.6	104014	127624	115789	82441.6	106807	102801	161227	146151	151811	-
MW0053624	T3_positive	Ginsenoside Rg3	Terpenoids	Triterpene Saponin	C42H72O13	767.51	784.497	7.5842	[M+H-H2O]+	14.7865	2	0.8168	rp	14197-60-5 | 11019-45-7	9918693	-	94105	C20778	13427.6	14027.2	16474	16157.1	17480.2	15787.4	14646.6	14487.4	14060.5	16070.7	15959.8	12135.6	15617.6	15939.2	15973	ko00999,ko01110
MW0002223	T3_positive	2,4-Toluenediamine	Benzene and substituted derivatives	Benzene and substituted derivatives	C7H10N2	123.098	122.084	2.3215	[M+H]+	16.3105	2	0.8129	rp	95-80-7	7261	HMDB0041799	-	C14401	3023.23	4232.8	4441.78	3868.44	4919.68	4494.99	3680.35	2939.73	2845.39	4908.42	5784.79	6552.31	5309.51	5292.78	5334.94	-
MW0112116	T3_positive	2-Deoxy-D-ribose	Others	Saccharides	C5H10O4	307.08	134.058	2.9073	[2M+K]+	6.42461	2	0.8107	rp	533-67-5	5460005	-	3258	-	59460.5	64014.9	43910.1	61802.7	53655.1	67800.5	74604	69019.8	66122.7	68159.6	68906.9	71355.3	70632.4	70777.6	72708.8	-
MW0061828	T3_positive	Pinolenic Acid ethyl ester	FA	Others	C20H34O2	353.269	306.256	6.3672	[M+HCOO+2H]+	1.39961	2	0.8092	rp	493015-74-0	35027734	-	45143	-	462931	413661	374016	396066	526262	224052	658983	693997	662028	377869	457756	442314	577183	578171	589885	-
MW0049106	T3_positive	Cyclopamine	Alkaloids	Terpenoid alkaloids	C27H41NO2	394.313	411.314	6.2664	[M+H-H2O]+	2.94459	2	0.8083	rp	4449-51-8 | 11051-96-0	442972	-	68586	C10798	14177.8	13309.1	14544.1	18217.8	13694.2	15966.4	13992.2	18709.9	14430.1	15027.5	15989	4979.19	20508.2	20953.5	20961.8	-
MW0113755	T3_positive	6-Methyl-5-hepten-2-one	Others	Ketone compounds	C8H14O	127.111	126.105	4.7574	[M+H]+	1.90165	2	0.8069	rp	110-93-0	9862	HMDB0035915	-	C07287	1385.46	3497.66	927.96	906.26	1832.45	2623.63	1951.35	1043.05	1580.52	2690.46	2803.86	1493.46	2557.63	2391.03	2256.78	-
MW0109363	T3_positive	Prolylglutamic acid	Amino acids and derivatives	Amino acids and derivatives	C10H16N2O5	286.139	244.106	1.809	[M+CH3CN+H]+	3.84107	2	0.8063	rp	67644-00-2	194260	-	23678	-	14618.9	14726.3	15498.4	15925.1	17269.3	14966.7	14731.2	14908	14465.1	20725.1	18875.1	19330.3	18695.8	18839.4	18452.8	-
MW0004175	T3_positive	3-Phenylpropanal	Benzene and substituted derivatives	Benzene and substituted derivatives	C9H10O	474.217	134.073	1.6124	[2M+NH4]+	6.11285	2	0.806	rp	104-53-0	7707	HMDB0033716	-	-	7657.46	9340.79	11181.7	9505.8	16134.4	6639.55	4948.67	6759.59	8987.77	9045.39	14943.5	15048.7	7446.71	8894.7	9196.77	-
MW0055499	T3_positive	Ophiopogonin D	Steroids	Steroidal saponins	C44H70O16	855.473	854.466	6.0645	[M+H]+	12.5128	2	0.8048	rp	945619-74-9 | 125150-67-6	46173859	-	-	C17042	49508.5	56941.6	71796	6901.48	43088.4	54513.5	83461.8	62412.2	61304	34821.2	75765.8	44278.3	56983.6	54153.8	58354	-
MW0048964	T3_positive	Cnicine	Others	Lactones	C20H26O7	401.179	378.168	5.0528	[M+Na]+	5.14269	2	0.8038	rp	24394-09-0	5281435	-	-	C09362	47446.2	41346	64027.6	79257	39727.5	60390.7	48065.1	44240.1	35659.6	35379	54331.7	47332.4	43671.6	44743.5	43126.3	-
MW0000503	T3_positive	(-)-Tylocrebrine	Benzene and substituted derivatives	Benzene and substituted derivatives	C24H27NO4	394.211	393.194	3.5388	[M+H]+	22.4063	2	0.8027	rp	61302-92-9	442875	-	68435	-	3015.53	6016.22	3352.15	6306.78	5879.54	7161.43	6371.05	4436.82	8455.19	9522.33	3904.83	7724.87	6324.04	6130.36	6100.67	-
MW0104285	T3_positive	2-amino-3-(1-methyl-1H-imidazol-4-yl)propanoic acid	Organic acids	Organic acids	C7H11N3O2	356.213	169.085	3.6377	[2M+NH4]+	19.7158	2	0.8023	rp	28095-60-5	352019	HMDB0000001	-	-	4286.5	1937.07	2682.49	9870	11292.5	11484.2	8594.08	7951.34	9150.33	6450.63	7566.69	7573.98	8280.12	8148.62	8401.06	-
MW0140661	T3_positive	3-Methyl-2-oxovaleric acid	Organic acids	Organic acids	C6H10O3	205.193	130.063	5.4379	[M+H]+	4.6631	2	0.8017	rp	24809-08-3	439286	HMDB0000491	5478	C00671	46125.4	45631.9	46838.8	19297.8	23008	18884.5	24980.6	28462.8	28089.8	37553.5	35283.5	35673.4	29617.9	30293.3	30536.4	ko00280,ko00290,ko00785,ko00966,ko01100,ko01110,ko01210,ko01230
MW0139812	T3_positive	Thalsimine	Heterocyclic compounds	Heterocyclic compounds	C38H40N2O7	637.304	636.284	7.5642	[M+H]+	14.3966	2	0.8002	rp	5525-36-0	362568	-	-	C09661	20393.6	14420.9	21043.3	30121.7	31961.7	25906.4	19872.2	20559.3	26437.1	23272.5	22831.1	21133.9	21308.4	21537.6	21280	-
MW0061827	T3_positive	Pinolenic acid	Lipids	Free fatty acids	C18H30O2	261.221	278.225	6.708	[M+H-H2O]+	0.016195	2	0.7998	rp	16833-54-8	5312495	-	35008	-	128202	108022	126388	111068	166763	157472	179915	196867	189593	271915	279117	241146	211720	209067	209374	-
MW0124225	T3_positive	Garcinone C	Others	Ketone compounds	C23H26O7	397.164	414.168	4.0534	[M+H-H2O]+	2.79223	2	0.7988	rp	76996-27-5	44159808	HMDB0029511	-	-	6712.58	7441.05	7268.04	17306.5	18000.8	16679.5	10602.7	7751.23	8047.81	14589.4	8413.56	9461.23	10399.1	10651.8	10671.7	-
MW0054299	T3_positive	L-canavanine	Amino acids and derivatives	Amino acids and derivatives	C5H12N4O3	176.093	176.091	2.1244	[M+]+	0.881251	2	0.7965	rp	543-38-4	439202	HMDB0002706	3238	C00308	183.97	433.95	168.76	698.75	1344.99	911.22	60.92	1133.52	239.96	3768.4	3426.51	5020.36	955.98	1052.25	1034.62	-
MW0004299	T3_positive	4,4'-Oxydianiline	Benzene and substituted derivatives	Benzene and substituted derivatives	C12H12N2O	314.968	200.095	1.2151	[M-2H+3K]+	10.2193	2	0.7959	rp	101-80-4 | 121509-79-3 | 287476-22-6	7579	-	-	-	446.14	2835.88	2272.78	3797.21	3248.88	8164.56	2734.86	1606.91	2565.63	2193.67	3685.92	6175.58	3585.87	4039.32	4071.5	-
MW0108412	T3_positive	N-(2-Oxotetrahydrofuran-3-YL)octanamide	Alcohol and amines	Amines	C12H21NO3	472.332	227.152	4.6103	[2M+NH4]+	4.00197	2	0.7931	rp	147852-84-4	6914579	-	-	C21199	1439.19	1508.65	2192.93	8674.66	3396.98	6510.84	1224.65	3860.54	5274.37	6026.14	94.54	4508.46	3067.14	2902.25	3146.17	-
MW0011719	T3_positive	Heudelottin C	Others	Lactones	C39H54O11	699.359	698.367	6.3873	[M+H]+	21.5986	2	0.7912	rp	11052-28-1	15559719	-	43978	-	102229	86304.6	106898	98714.3	113444	103122	134751	142833	145380	130489	126821	127705	135376	134890	135342	-
MW0114361	T3_positive	D-Ribulose 1,5-bisphosphate	Others	Saccharides	C5H12O11P2	328.011	309.986	6.4073	[M+NH4]+	20.9225	2	0.7888	rp	24218-00-6 | 2002-28-0	123658	-	377	C01182	7127.88	7689.35	7688.8	8222.91	3261.38	8454.45	8213.3	6808.92	8271.69	8812.57	7149.67	7016.74	8464.45	8481.82	8484.64	ko00030,ko00630,ko00710,ko01100,ko01110,ko01200
MW0106629	T3_positive	HMB-Val-Ser-Leu-VE	Amino acids and derivatives	Amino acids and derivatives	C26H39N3O7	506.292	505.279	6.1856	[M+H]+	15.4898	2	0.7875	rp	862891-04-1	11752486	-	64627	-	542515	441133	652672	197843	92466.6	151097	169283	313073	239723	134438	49873.3	117778	46998	45155.7	49741.1	-
MW0124325	T3_positive	Huperzine b	Alkaloids	Alkaloids	C16H20N2O	257.164	256.158	3.9738	[M+H]+	10.1306	2	0.7865	rp	103548-82-9	5462442	-	-	C09866	20367	17116.4	18516.4	656.3	1244.06	3474.81	2512.49	10711.7	9557.61	12654.1	11983.4	12711.4	7785.97	7400.54	7273.36	-
MW0156365	T3_positive	Retrorsine oxide	Alkaloids	Alkaloids	C18H25NO7	390.154	367.163	5.761	[M+Na]+	5.45716	2	0.785	rp	15503-86-3	76972338	-	-	-	489575	444925	511527	244700	85922	137005	196068	188153	169532	259281	526071	294892	97416.6	95522.2	95356.1	-
MW0168526	T3_positive	2-Methylcyclohexane-1,3-dione	Others	Ketone compounds	C7H10O2	127.074	126.068	3.7763	[M+H]+	0.839226	2	0.783	rp	1193-55-1	70945	-	96394	-	1953.13	3300.1	1464.33	2316.19	2058.19	1138.59	2735.35	2530.79	2968.97	2768.07	3561.95	3885.95	2743.14	2776.38	2750.45	-
MW0108047	T3_positive	Lysylglutamic acid	Amino acids and derivatives	Amino acids and derivatives	C11H21N3O5	320.12	275.148	0.7605	[M-H+2Na]+	1.14353	2	0.7829	rp	45234-02-4	7010502	HMDB0028950	-	-	26242	23128.5	10582.9	4470.45	26730.9	16603.2	23804.3	27584.7	30867.8	1533.94	13863.2	32210.8	25462.6	25619.2	25039.6	-
MW0009307	T3_positive	Oxycarboxin	Benzene and substituted derivatives	Benzene and substituted derivatives	C12H13NO4S	290.04	267.057	5.8014	[M+Na]+	10.6192	2	0.7829	rp	5259-88-1	21330	-	-	-	170.57	233.75	100.8	3105.61	5567.15	4577.5	1189.32	1127.56	938.27	2043.25	1139.51	1231.82	3298.18	3290.96	3371.36	-
MW0109236	T3_positive	Phenylalanyltyrosine	Amino acids and derivatives	Amino acids and derivatives	C18H20N2O4	679.267	328.142	2.5186	[2M+Na]+	11.1593	2	0.7822	rp	17355-18-9	515709	HMDB0029007	23928	-	245675	269494	292249	355005	320366	323077	299259	302970	276509	324931	325409	353276	329741	326679	330223	-
MW0010751	T3_positive	Dormin	Organic acids	Organic acids	C15H20O4	247.132	264.136	5.3367	[M+H-H2O]+	1.57938	2	0.7819	rp	14375-45-2 | 21293-29-8	5375199	HMDB0035140	-	-	77810.3	69938	77768.6	53381.4	49839.8	55861	73263.4	63610.7	72361.2	77437.6	72994.1	69344.8	66639.8	65792.6	67001.4	-
MW0002157	T3_positive	2,3-Dihydroxy-4-methoxybenzoic acid	Benzene and substituted derivatives	Benzene and substituted derivatives	C8H8O5	207.032	184.037	6.1856	[M+Na]+	13.9783	2	0.7818	rp	3934-81-4	77534	HMDB0140912	-	-	78599.2	68280	77319.1	69546.1	70288	75269.6	74079.1	72340.1	70870.3	79096	67200.4	65257.3	90005.7	90048	90145.3	-
MW0011901	T3_positive	1,2-Dioleoyl-sn-glycerol-3-phosphate	GP	PA	C39H73O8P	723.508	700.504	7.2655	[M+Na]+	20.5359	2	0.7811	rp	14268-17-8	14057128	HMDB0007865	-	-	13820.8	12545	13781.1	16827.7	21320.7	27125.4	8757.55	11632.8	12386.9	21756.6	22096.4	21511.6	20508.6	20173.9	20492.1	-
MW0004431	T3_positive	Michler's ketone	Benzene and substituted derivatives	Benzene and substituted derivatives	C17H20N2O	537.325	268.158	5.0133	[2M+H]+	0.793502	2	0.7802	rp	90-94-8	7031	-	-	C19266	104672	90084	87142.6	162559	168602	165614	101575	111429	101198	119553	128663	111846	125549	127354	127288	-
MW0009376	T3_positive	Phenelzine	Benzene and substituted derivatives	Benzene and substituted derivatives	C8H12N2	159.09	136.1	2.5186	[M+Na]+	1.03625	2	0.7801	rp	51-71-8	3675	HMDB0014918	-	C07430	19122.7	17115.2	19227.9	33128.2	29096.6	30442.6	25300.8	26734.8	25041.9	39786.9	32237.2	32235.9	25306.5	24890.8	24912.9	-
MW0138679	T3_positive	Kaempferol-3-Rhamnoside-4''-Rhamnoside-7-Rhamnoside	Flavonoids	Flavones	C33H40O18	788.237	724.221	1.7499	[M+CH3CN+Na]+	1.47455	2	0.7795	rp	129369-23-9	14630617	-	-	-	373893	199951	286828	133929	106666	92574.1	211926	222213	183198	187224	227201	161786	110847	109366	109541	-
MW0006078	T3_positive	Benzyl alcohol	Benzene and substituted derivatives	Benzene and substituted derivatives	C7H8O	177.053	108.058	2.4401	[M+Na+HCOOH]+	2.49191	2	0.7786	rp	100-51-6	244	HMDB0003119	-	C03485	77029.2	62935	73961.1	90851.8	88704.5	53609.1	101851	96186.2	108549	92779.2	59006.7	88850.1	90031.2	89496.1	86922.2	-
MW0054039	T3_positive	Isoalantolactone	Terpenoids	Sesquiterpenoids	C15H20O2	233.154	232.146	5.1955	[M+H]+	2.10859	2	0.7785	rp	470-17-7 | 4677-48-9	73285	HMDB0035934	67738	C09484	1.70307e+06	1.63567e+06	1.7024e+06	1.28323e+06	1.27952e+06	1.238e+06	1.06838e+06	998500	1.00506e+06	2.07771e+06	2.10528e+06	1.9458e+06	1.49571e+06	1.49629e+06	1.50456e+06	-
MW0139819	T3_positive	5H-Benzocyclohepten-5-one, 1,8-bis((2R,3R)-3,5,7-trihydroxy-2H-1-benzopyran-2-yl)-3,4,6-trihydroxy-	Tannins	Proanthocyanidins	C29H24O12	582.155	564.127	4.4445	[M+NH4]+	4.07374	2	0.7783	rp	4670-05-7	114777	HMDB0005788	-	-	647221	579429	575627	800030	739048	764616	774856	740904	707152	720591	676835	677070	649087	654769	653708	-
MW0007840	T3_positive	Monoethyl phthalate	Benzene and substituted derivatives	Benzene and substituted derivatives	C10H10O4	177.053	194.058	4.2093	[M+H-H2O]+	2.98859	2	0.7782	rp	2306-33-4	75318	HMDB0002120	-	-	47168.1	45165.2	43517.8	19702.7	14350.6	24252.1	53373.8	52711.5	37243	26318.6	26843.5	20817.2	34971.2	34406.3	35508.1	-
MEDP1830	T3_positive	Ethyl p-methoxycinnamate	Phenolic acids	Phenolic acids	C12H14O3	430.226	206.094	1.5926	[2M+NH4]+	8.68104	2	0.7782	rp	24393-56-4	5281783	HMDB0030762	-	C10476	25325.3	23201.3	23391.8	24019.4	19872.3	21297.2	14097.3	12664.4	14246.1	24646.1	26546.8	30517.7	20730.7	20797.5	21355.5	-
MW0009430	T3_positive	Phenylpropiolic acid	Benzene and substituted derivatives	Benzene and substituted derivatives	C9H6O2	147.044	146.037	4.0138	[M+H]+	0.578217	2	0.7778	rp	637-44-5	69475	HMDB0002359	6644	-	1.5268e+06	1.52018e+06	1.53321e+06	1.53206e+06	1.58812e+06	1.64069e+06	1.85209e+06	1927540	1.85399e+06	1.5644e+06	1.53182e+06	1.50705e+06	1.61667e+06	1.61294e+06	1.62162e+06	-
MW0000439	T3_positive	Senecionine N-oxide	Alkaloids	Pyrrole alkaloids	C18H25NO6	374.159	351.168	6.1918	[M+Na]+	2.85741	2	0.7778	rp	13268-67-2	5380876	-	-	-	629.47	2655.58	821.2	3084.28	6132.23	2929.9	1482.3	1605.23	7706.34	6057.75	8907.43	3315.24	19267.4	19066.6	19074.5	-
MW0138536	T3_positive	Isorhoifolin	Heterocyclic compounds	Heterocyclic compounds	C27H30O14	561.16	578.164	3.2617	[M+H-H2O]+	1.13041	2	0.7771	rp	552-57-8	9851181	HMDB0037349	-	-	238193	242342	241499	251553	250032	223722	229894	274675	275127	281549	281455	281905	271094	272855	272842	-
MW0003179	T3_positive	2-Methoxyhydroquinone	Phenolic acids	Phenolic acids	C7H8O3	209.044	140.047	3.4	[M+Na+HCOOH]+	3.57311	2	0.7766	rp	824-46-4	69988	HMDB0137138	263518	-	143947	146716	156339	132501	141485	138705	144837	143035	146290	135731	129828	127010	146963	146216	147693	-
MW0061067	T3_positive	Perillaldehyde	Heterocyclic compounds	Heterocyclic compounds	C10H14O	197.117	150.105	4.2287	[M+HCOO+2H]+	1.99498	2	0.7758	rp	2111-75-3	16441	HMDB0003647	-	C02576	5967.27	9155.91	10898.8	15442.6	17027.4	15983.7	11108.8	11710.4	10192.4	7769.66	10886	13304.2	9847.99	10260.8	9910.26	-
MW0103358	T3_positive	2-Phenylaminoadenosine	Nucleotides and derivatives	Nucleotides and derivatives	C16H18N6O4	358.139	358.139	2.2423	[M+]+	2.7779	2	0.7753	rp	53296-10-9	6917803	HMDB0001069	-	C15934	6450.84	7487.82	6536.69	32941.3	33366.2	27292.4	27819.5	39716.3	34452.9	15768.9	11538.2	15492.1	35253.9	33646.3	34861.2	-
MW0150783	T3_positive	1-O-Hexadecyl-2-acetyl-sn-glycerol	GL	DG	C21H42O4	341.305	358.308	5.9229	[M+H-H2O]+	3.9814	2	0.7746	rp	77133-35-8	11024766	-	43452	-	479980	175017	503022	539224	466076	432571	123427	537523	588599	322588	239240	640422	290567	277106	306429	-
MW0103855	T3_positive	(2R,4R)-2-phenyl-1,3-thiazolidine-4-carboxylic acid	Organic acids	Organic acids	C10H11NO2S	294.022	209.051	4.2093	[M+K+HCOOH]+	0.313467	2	0.7743	rp	64970-78-1	676745	-	65469	-	3572.26	1182.55	2039.55	6280.04	4276.37	6231.44	6612.74	2956.6	5399.86	1170.78	618.6	711.27	4252.3	4171.77	4231.52	-
MW0157012	T3_positive	L-Seryl-L-lysine	Amino acids and derivatives	Amino acids and derivatives	C9H19N3O4	356.148	233.138	6.1653	[M+H]+	0.238582	2	0.7739	rp	22677-61-8	16122513	HMDB0029044	-	-	1419	2666.65	2871.34	2596.61	4390.71	3899.38	2293.58	884.88	3174.29	2355.88	3064.43	2537.77	11631.3	11499.5	11505.6	-
MW0168279	T3_positive	(2E)-2-[(2S,3R,4S,6R)-2-hydroxy-3,4-dimethoxy-6-[(2R,3R,4S,5S,6R)-3,4,5-trihydroxy-6-(hydroxymethyl)oxan-2-yl]oxycyclohexylidene]acetonitrile	Others	Others	C16H25NO9	376.159	375.153	3.1625	[M+H]+	2.76017	2	0.7738	rp	51771-52-9	6504529	HMDB0030394	85006	-	22866	23672.6	25667	17112.7	16331.5	19589.4	16175.4	17974.2	16094.6	12238.3	10812.2	4853.15	17937.9	18092.6	17771.1	-
MW0122180	T3_positive	6-Hexyltetrahydro-2H-pyran-2-one	Others	Ketone compounds	C11H20O2	407.257	184.146	6.8874	[2M+K]+	2.19624	2	0.7737	rp	710-04-3	61204	HMDB0036784	-	-	347618	236965	358149	522412	690051	706814	444007	716160	640064	784343	548720	753747	713197	722398	730072	-
MW0121516	T3_positive	5-Hydroxy-2,8-dimethyl-6,7,8,9-tetrahydropyrano[3,2-h][1]benzoxepin-4-one	Benzene and substituted derivatives	Benzene and substituted derivatives	C15H16O4	261.111	260.105	6.5877	[M+H]+	3.85551	2	0.7734	rp	13475-13-3	612556	-	43785	-	38749.5	33917.3	36707.1	2254.2	3034.86	4622.14	8778.74	8900.91	7991.19	15090.5	13666.9	12114.1	8408.02	8277.53	8346.12	-
MW0114738	T3_positive	Linamarin	Alkaloids	Alkaloids	C10H17NO6	286.064	247.106	0.602	[M+K]+	5.0283	2	0.7734	rp	554-35-8	11128	HMDB0033699	-	C01594	90324.4	116477	80051.4	111895	135796	134368	148188	129981	93610	146929	114679	143445	79745.4	76683	75084.4	ko00460,ko01100,ko01110
MW0103851	T3_positive	D-4-Hydroxyphenylglycine	Amino acids and derivatives	Amino acids and derivatives	C8H9NO3	357.107	167.058	2.9856	[2M+Na]+	2.85826	2	0.7733	rp	22818-40-2	89853	-	34528	C03493	126852	129417	122222	108530	104915	110574	119639	120329	119344	137924	142022	130523	126769	126358	126412	-
MW0115164	T3_positive	Populin	Benzene and substituted derivatives	Benzene and substituted derivatives	C20H22O8	459.128	390.132	3.2617	[M+Na+HCOOH]+	4.03787	2	0.7728	rp	99-17-2	92735	-	-	-	166113	165876	175663	177897	172506	160124	170144	180336	197260	194980	190524	198915	191909	193618	193567	-
MEDL02046	T3_positive	2-Indolecarboxylic acid	Alkaloids	Plumerane	C9H7NO2	162.062	161.048	3.1034	[M+H]+	17.8074	2	0.7727	rp	1477-50-5	72899	HMDB0002285	6593	-	8993.05	3246.97	11088.9	8177.1	10129.5	9837.61	9378.98	10217.5	8680.07	11171.4	7522.37	11316.6	8274.45	8049.69	8736.06	-
MW0112702	T3_positive	3',4'-Dimethoxyacetophenone	Others	Ketone compounds	C10H12O3	378.19	180.079	6.3672	[2M+NH4]+	1.63345	2	0.7723	rp	1131-62-0	14328	HMDB0301758	-	-	47952.2	51846.5	62960.9	40488.8	44635	43048.3	38346.7	38898	50386	95943.6	91805.2	88164.6	73379.9	73567.5	73190.6	-
MW0112865	T3_positive	Isovalerophenone	Others	Ketone compounds	C11H14O	231.101	162.105	6.5877	[M+Na+HCOOH]+	5.61118	2	0.7717	rp	582-62-7	68493	-	265084	-	3889.59	2921.28	1908.13	2219.08	2500.84	2950.65	567.92	520.97	5450.56	5141.29	5710.6	6548.99	3939.16	3851.41	3612.72	-
MW0107036	T3_positive	Glu-Thr	Amino acids and derivatives	Amino acids and derivatives	C9H16N2O6	295.112	248.101	3.2026	[M+HCOO+2H]+	1.60903	2	0.7715	rp	6875-80-5	6998031	HMDB0028829	23793	-	17430.7	1601.74	20366.6	20545.7	36483.2	22417.8	21738.2	19539.9	34490.5	31158	7772.82	10486	14606.3	15075.9	14161.1	-
MW0014155	T3_positive	3-Methylglutaconic acid	Organic acids	Organic acids	C6H8O4	311.074	144.042	2.1048	[2M+Na]+	7.22635	2	0.7714	rp	5746-90-7	1551553	HMDB0000522	5507	-	8388.6	9237.18	9074.87	12016.5	9567.6	12871.2	11519.5	9384.19	10015	12490.8	11574.9	13595.5	11614.4	11600.4	11812.3	-
MEDP2104	T3_positive	3-Aminoquinoline	Heterocyclic compounds	Heterocyclic compounds	C9H8N2	145.083	144.069	2.8293	[M+H]+	18.9127	2	0.7707	rp	580-17-6	11375	HMDB36827	4108	-	47779.8	48056.2	48837.3	27234.5	24267.2	28650.5	35405.3	38124.9	34571.2	108384	125297	111346	48267	47789.3	48307.3	-
MW0103345	T3_positive	2'-Deoxyguanosine 5'-monophosphate	Nucleotides and derivatives	Nucleotides and derivatives	C10H14N5O7P	370.051	347.063	2.0257	[M+Na]+	4.35989	2	0.7705	rp	902-04-5	135398597	HMDB0001044	-	C00362	19330.1	17862.7	23372.5	26042.3	22189.5	19097.1	27425.6	28721.3	17125.5	23795.5	18195.4	21002.2	24383.8	24293.2	24485.5	ko00230,ko01100,ko01232
MW0139715	T3_positive	[(2R,3R,4S,5S,6R)-2-[(1R,2Z,3S,4R,5S)-2-(cyanomethylidene)-3-hydroxy-4,5-dimethoxycyclohexyl]oxy-4,5-dihydroxy-6-(hydroxymethyl)oxan-3-yl] (Z)-3-(4-hydroxy-3-methoxyphenyl)prop-2-enoate	Others	Lactones	C26H33NO12	596.169	551.2	4.5808	[M-H+2Na]+	6.4092	2	0.7703	rp	67411-22-7	6442644	HMDB0035475	85007	-	288151	297515	291828	386100	360937	381449	327577	289933	295695	307629	277150	271591	304414	301362	304302	-
MW0129933	T3_positive	1-O-trans-Cinnamoyl-beta-D-glucopyranose	Phenolic acids	Phenolic acids	C15H18O7	293.101	310.105	5.0944	[M+H-H2O]+	2.24581	2	0.7703	rp	40004-96-4	5280653	-	-	C04164	102460	89854.1	94614.4	85261.3	104461	97262.9	81967.4	63791.2	70034	90395.4	95654.8	79987.9	83337.6	84046.3	84518	-
MW0124675	T3_positive	Limonene-1,2-epoxide	Others	Ketone compounds	C10H16O	305.246	152.12	4.9538	[2M+H]+	1.21469	2	0.7701	rp	203719-54-4	441245	HMDB0035158	41092	C07271	32896.3	33300	36073.3	55864.1	51192.4	55169.6	60775.6	34443.5	54389.3	65614.8	42767	38821.7	45653.2	46186.8	42908.7	-
MW0113988	T3_positive	beta-D-Galp-(1->3)-D-GalpNAc	Others	Saccharides	C14H25NO11	348.132	383.143	1.7107	[M+H-2H2O]+	6.46297	2	0.77	rp	20972-29-6	441248	-	-	C07278	4201.28	7196.63	3526.42	1673.87	7255.74	5103.02	11684.7	3404.54	2624.92	3712.52	6491.04	3236.69	5722.61	5882.87	6017.88	-
MW0123384	T3_positive	Clerodin	Heterocyclic compounds	Heterocyclic compounds	C24H34O7	457.221	434.231	6.9275	[M+Na]+	1.7252	2	0.7697	rp	464-71-1	442014	-	-	C09075	16192.1	13607.5	18549.7	23938	61397.5	44299.7	16738.3	30920.6	41973.2	25722.1	15492.9	28241.8	81177.4	83348.9	81943.8	-
MW0006095	T3_positive	Methyl 2,4-dihydroxy-3,6-dimethylbenzoate	Benzene and substituted derivatives	Benzene and substituted derivatives	C10H12O4	197.079	196.074	3.133	[M+H]+	0.15395	2	0.7696	rp	4707-47-5 | 91061-32-4	78435	-	263630	-	13445.9	12945	7827.81	14614.2	14070.8	13868.7	11879.9	9585.71	11562.3	11804.2	11814	13293.1	13388.1	13176.2	13217.5	-
MW0111967	T3_positive	2,4-Diacetylphloroglucinol	Alcohol and amines	Alcohols	C10H10O5	228.086	210.053	3.4397	[M+NH4]+	2.06573	2	0.769	rp	2161-86-6	16547	-	-	C21896	9633.93	9202.92	10392.9	5988.47	8237.65	5775.94	5806.66	6913.34	7493.01	4740.07	4824.87	6944.53	7526.84	7459.93	7542.96	-
MW0116617	T3_positive	Atalaphylline	Heterocyclic compounds	Heterocyclic compounds	C23H25NO4	402.167	379.178	5.2759	[M+Na]+	1.44158	2	0.7689	rp	28233-35-4 | 28233-34-3	442887	-	-	C10645	31074.1	44062.6	48710.9	30476.8	35136.9	32381.4	44500.7	55399.9	60693.5	82622.6	68922.1	63072.8	67248.2	68777.5	67101.3	-
MWS-04-288g_N	T3_positive	Phenyl dihydrogen phosphate	Benzene and substituted derivatives	Benzene and substituted derivatives	C6H7O4P	349.023	174.008	0.8328	[2M+H]+	0.88578	2	0.7687	rp	701-64-4	12793	-	-	C02734	4086.39	8516.03	4710.33	6202.41	10152	6902.75	2546.12	5015.09	1544.1	5704.11	20710.7	3207.94	13392	12466.2	11929.3	-
MW0114815	T3_positive	Melilotoside	Benzene and substituted derivatives	Benzene and substituted derivatives	C15H18O8	291.086	326.1	3.6575	[M+H-2H2O]+	0.28966	2	0.768	rp	618-67-7	5280759	HMDB0033581	-	C05158	475108	477377	509282	429980	383675	394741	556397	539036	509813	487115	478797	469889	444935	447486	447517	ko00999,ko01110
MW0102922	T3_positive	Tributyrin	GL	TG	C15H26O6	349.185	302.173	4.268	[M+HCOO+2H]+	0.076945	2	0.7666	rp	60-01-5	6050	HMDB0031094	-	C13870	2967.05	9970.84	7536.78	12976.9	3523.59	11441.6	9425.64	11922.2	7942.54	5308.44	2612.72	4333.88	7245.65	5147.83	7142.82	-
MW0110123	T3_positive	N2-Tryptophyllysine	Amino acids and derivatives	Amino acids and derivatives	C17H24N4O3	333.19	332.185	4.7968	[M+H]+	2.18308	2	0.7665	rp	51790-14-8	6452501	-	-	-	144428	130307	148552	80293.7	82006	84670.8	96367	92081.9	97185.3	92215.2	95186.9	92880.8	92005.9	93965.5	92169.5	-
MW0168670	T3_positive	9,12-Octadecadiynoic Acid	Lipids	Free fatty acids	C18H28O2	570.453	276.209	7.7634	[2M+NH4]+	1.39241	2	0.7665	rp	2012-14-8	1931	-	35194	-	70261.2	93117	24840.7	123635	132024	139707	114007	103373	112415	119182	125674	118427	105704	104676	101231	-
MW0139227	T3_positive	Oxyresveratrol	Heterocyclic compounds	Heterocyclic compounds	C14H12O4	291.085	244.074	6.2058	[M+HCOO+2H]+	3.33731	2	0.7663	rp	29700-22-9 | 4721-07-7	5281717	HMDB0128505	-	-	34607.1	48442.2	67764.2	32258.4	40552.4	31089.4	31682.7	44988.3	60600.7	49871.6	47276	34590.7	64970.1	66167.9	66174.5	-
MW0111020	T3_positive	Dodecylphosphocholine	Organic acids	Organic acids	C17H38NO4P	351.252	351.254	6.0242	[M+]+	6.81143	2	0.7657	rp	29557-51-5	644308	-	34530	-	63265.4	71202.6	79209.6	92221.1	107566	80687.5	26340.8	76110.4	75061.8	151274	155136	143015	125695	127021	125744	-
MW0128216	T3_positive	(E)-1,7-bis(4-hydroxyphenyl)hept-4-en-3-one	Others	Ketone compounds	C19H20O3	343.171	296.141	6.9873	[M+HCOO+2H]+	6.37743	2	0.7646	rp	56973-65-0	23786382	HMDB0138206	-	-	92408.7	59340.4	88150.8	30146.6	15697.4	21459.9	47856.2	53316	38631.1	200622	117616	157212	15855.6	17516.9	17398.5	-
MW0015201	T3_positive	7-Hydroxycadalene	Others	Hydrocarbon derivatives	C15H18O	215.143	214.136	5.2155	[M+H]+	1.47425	2	0.7645	rp	2102-75-2	608115	-	265069	-	245757	214407	275235	177463	131884	125977	123635	135417	108057	197040	286234	180575	191958	187577	183567	-
MW0126036	T3_positive	Papaveraldine	Alkaloids	Isoquinoline alkaloids	C20H19NO5	438.089	353.126	4.2602	[M+K+HCOOH]+	0.884291	2	0.7641	rp	522-57-6	96932	HMDB0030322	-	-	13310.9	37364	36719.3	2175.19	8312.26	3184.13	13852.2	13373.7	13569.8	8065.82	4147.6	2007.6	16961.4	16947.8	16845.8	-
MW0138437	T3_positive	Ichthynone	Others	Ketone compounds	C23H20O7	426.156	408.121	6.2461	[M+NH4]+	5.92029	2	0.7637	rp	24340-62-3	3428129	-	44049	-	14490.4	16528	4940.91	2509.98	11770.3	5321.3	12210.1	10525.5	12395.9	22176.7	18157.4	24466.6	15929.1	15995.2	15384.1	-
MEDN1837	T3_positive	3,5-Di-tert-butyl-4-hydroxybenzyl alcohol	Benzene and substituted derivatives	Benzene and substituted derivatives	C15H24O2	219.173	236.178	6.5877	[M+H-H2O]+	0.973373	2	0.7637	rp	88-26-6	6929	HMDB0032048	-	-	69871.2	68504.6	65659	63056.8	107287	86496.9	42937.4	41770.5	54788.6	49582.9	35781.7	68003.8	66569.1	70680.2	71455.9	-
MW0054472	T3_positive	(1S,2R,3R,4S,5R,6S,8R,9S,13S,16S,17R,18S)-11-ethyl-13-(hydroxymethyl)-4,6,16,18-tetramethoxy-11-azahexacyclo[7.7.2.12,5.01,10.03,8.013,17]nonadecane-8,9-diol	Alcohol and amines	Alcohols	C25H41NO7	514.299	467.288	7.4846	[M+HCOO+2H]+	3.57439	2	0.7632	rp	26000-17-9	441746	-	-	C08697	1557.84	1570.99	2085.33	3029.83	7806.21	4065.22	1850.42	2560.62	2743.62	2310.05	1432.03	2531.51	9883.15	9418.36	9829.88	-
MW0015702	T3_positive	alpha-Hederin	Terpenoids	Triterpene Saponin	C41H66O12	768.491	750.455	7.1859	[M+NH4]+	3.64232	2	0.7632	rp	27013-91-8 | 104748-88-1	73296	-	44385	C08954	12743.1	18208.8	12232.1	14057	18714.2	16411.5	24634.8	8376.33	9589.89	21153.8	18226.2	19194.3	24460.2	26589	27230.8	-
MW0110265	T3_positive	Tyr-Lys	Amino acids and derivatives	Amino acids and derivatives	C15H23N3O4	432.176	309.169	5.3077	[M+H]+	0.423364	2	0.7624	rp	54925-88-1	7021830	HMDB0029110	65264	-	475.37	2536.73	3019.68	4261.42	15988.6	6857.92	5283.2	4146.7	17837.6	3770.58	2021.93	7008.17	30079.2	30879.3	29985.1	-
MW0012149	T3_positive	11-Oxoursolic acid acetate	Others	Lactones	C32H48O5	559.362	512.35	6.2664	[M+HCOO+2H]+	2.62152	2	0.7623	rp	35959-01-4	234102	-	44498	-	437636	394468	475004	183690	235512	241528	527674	535652	491316	677786	623126	596188	447930	418941	443788	-
MW0012031	T3_positive	cis-10-Heptadecenoic acid	Lipids	Free fatty acids	C17H32O2	353.211	268.24	6.8675	[M+K+HCOOH]+	1.13862	2	0.7622	rp	29743-97-3	5312435	HMDB0060038	-	-	11353.6	10281.3	12923.2	1777.92	5966.39	8076.27	4545.17	8886.51	8052.83	945.17	9217.47	9173.67	4282.69	4055.02	4384.79	-
MW0006472	T3_positive	Cannabidiolic acid	Others	Others	C22H30O4	341.211	358.214	6.4678	[M+H-H2O]+	1.29256	2	0.7622	rp	1244-58-2	160570	-	-	-	152917	167228	180081	292037	394709	360063	247247	272492	265824	316058	300895	326784	351890	352287	352650	-
MW0012920	T3_positive	1-Octadecyl Lysophosphatidic Acid	GP	LPA	C21H45O6P	447.289	424.295	7.2057	[M+Na]+	6.78969	2	0.7622	rp	52977-29-4	12051354	HMDB0011144	45219	-	5153.66	9883.95	6136.21	9074.83	14255.4	12688.8	18525.3	9333.39	5159.21	17981.3	20237.9	12924	11063	11593.1	11589.2	-
MW0109127	T3_positive	Phenylalanyl-phenylalanyl-phenylalanine	Amino acids and derivatives	Amino acids and derivatives	C27H29N3O4	504.196	459.216	4.7182	[M-H+2Na]+	6.49651	2	0.7622	rp	2578-81-6	75739	-	16469	-	8329.23	15148.8	8494.23	27156.9	22068.9	20292.5	22136.5	18060.4	22331.7	19861.3	21124.4	7535.22	22342.4	22946.2	22896.7	-
MW0108704	T3_positive	N-Benzyloxycarbonyl-L-leucine	Amino acids and derivatives	Amino acids and derivatives	C14H19NO4	266.144	265.131	3.8359	[M+H]+	4.83189	2	0.7621	rp	2018-66-8	74840	-	-	C04335	14091	6225.95	15230.8	2129.21	3211.34	11663.7	4645.61	18627	8584.25	19053.2	11949.1	4591.18	9101.65	9444.1	7585.69	-
pme2617	T3_positive	L-methionine sulfoxide	Amino acids and derivatives	Amino acids and derivatives	C5H11NO3S	188.036	165.046	2.0653	[M+Na]+	3.58153	2	0.7612	rp	3226-65-1	158980	HMDB0002005	6428	C02989	4088.57	2830.64	3765.88	2544.18	2168.2	2414.69	3103.96	2764.97	1764.92	4174.44	3477.95	4140.89	3482.72	3486.87	3543.2	ko00270,ko01100
MW0116671	T3_positive	1,3-Dimethyluracil	Heterocyclic compounds	Heterocyclic compounds	C6H8N2O2	319.077	140.059	3.5388	[2M+K]+	5.52146	2	0.7611	rp	874-14-6	70122	HMDB0002144	-	-	6031.87	3689.74	1117.47	9562.29	30396.8	8122.78	8196.19	10923.8	8834.31	12791.4	13794	15462.2	20511.6	21871.1	22018.4	-
MW0000172	T3_positive	Cephaeline	Benzene and substituted derivatives	Benzene and substituted derivatives	C28H38N2O4	513.308	466.283	5.4278	[M+HCOO+2H]+	4.44564	2	0.7609	rp	483-17-0 | 5483-17-0 | 5853-29-2	442195	-	-	C09390	23097.4	26549.8	25816.7	12962.6	9101.09	12972.4	18223.3	25884.1	15032.2	26478.4	19124.4	28052.5	13143.9	12136.8	11150.8	ko00950,ko01110
MW0118899	T3_positive	3-(2-Thienyl)acrylic acid	Organic acids	Organic acids	C7H6O2S	201.024	154.009	1.2151	[M+HCOO+2H]+	6.73022	2	0.7608	rp	1124-65-8 | 15690-25-2	735981	-	2192	-	35885.1	25673.4	60407.6	54822	55785.4	31238.6	66608.2	48057.3	35765.9	43404.4	35177.4	39320.9	50320.3	43767.4	51789.5	-
MW0015937	T3_positive	Asclepin	Steroids	Cardiac glycoside	C31H42O10	575.286	574.278	4.9938	[M+H]+	4.56744	2	0.7606	rp	36573-63-4	441844	-	-	C08849	52870.9	67765.2	54684.7	42650.4	29275.4	27966.4	34014.5	38324.9	43469.4	10082.1	21352.2	42889.3	28704	28161.8	25333.6	-
MW0104181	T3_positive	3-Oxoglutaric acid	Organic acids	Organic acids	C5H6O5	129.017	146.022	1.0948	[M+H-H2O]+	2.1725	2	0.7605	rp	542-05-2	68328	HMDB0013701	-	-	37464.8	31073.9	34942.3	33973.8	29668.9	38534.6	32689.9	37838.8	39159.4	35427.3	39910.4	29804.3	27744.1	27693	27007.7	-
MW0011104	T3_positive	(Z)-hexadec-2-enoic acid	Organic acids	Organic acids	C16H30O2	272.258	254.225	5.761	[M+NH4]+	4.07214	2	0.7605	rp	2825-68-5	5312417	-	-	-	4683.93	4108.63	8395.12	7502.79	3694.78	6582.44	1415.26	6788.01	4138.95	5974.54	3678.38	2207.86	7221.27	7247.37	7247.48	-
MW0139773	T3_positive	Syringetin-3-o-glucoside	Flavonoids	Flavonols	C23H24O13	555.115	508.122	5.5475	[M+HCOO+2H]+	4.47259	2	0.7603	rp	40039-49-4	5321577	-	-	-	35.15	13.18	95.47	94.23	245.84	5.18	16.56	101.59	153.11	203.08	113.98	80.67	852.87	862.09	852.48	-
pme3504	T3_positive	Ononin	Flavonoids	Isoflavones	C22H22O9	477.138	430.126	3.2617	[M+HCOO+2H]+	0.189781	2	0.7601	rp	486-62-4	442813	HMDB0033987	64295	C10509	47043.9	43624.1	46161.2	50795.5	59180.8	48688.5	45342.7	53312.6	57445.5	60738.9	59738.2	63438.2	58459.8	56895.5	58329.6	ko00943
MW0103125	T3_positive	Vulgarin	Terpenoids	Sesquiterpenoids	C15H20O4	265.143	264.136	2.8878	[M+H]+	2.19562	2	0.7597	rp	3162-56-9 | 1351-48-0	94253	HMDB0036130	-	C09600	79929.7	88367.7	81669	108558	113133	117114	124593	119051	127169	76545.2	81285.6	91815.7	103598	101914	103667	-
MW0114924	T3_positive	Di-N-acetylchitobiose	Others	Saccharides	C16H28N2O11	407.167	424.169	3.3802	[M+H-H2O]+	0.675263	2	0.7596	rp	13088-78-3	160244	HMDB0062702	-	-	1.29022e+06	1.14357e+06	1.32098e+06	1.37386e+06	840689	973368	1.4705e+06	1.38049e+06	1.01947e+06	2.12896e+06	2.27186e+06	2.079e+06	657016	658857	662909	-
MEDN1876	T3_positive	Vanylglycol	Benzene and substituted derivatives	Benzene and substituted derivatives	C9H12O4	386.177	184.074	2.3808	[2M+NH4]+	1.61767	2	0.7593	rp	534-82-7	10805	HMDB0001490	-	C05594	5451.24	6284.87	3737.96	5121.39	5211.43	5611.83	4461.23	5420.28	6612.72	7407.63	4396.05	6817.04	6695.04	6618.61	6687.61	ko00350,ko01100
MW0000464	T3_positive	Thebaine	Alkaloids	Isoquinoline alkaloids	C19H21NO3	375.162	311.152	6.198	[M+CH3CN+Na]+	7.55199	2	0.7592	rp	115-37-7	5324289	-	-	C06173	1213.13	544.13	722.06	264.29	1359.34	445.52	504.8	370.93	549.53	591.66	1267.81	880.65	3871.48	4026.04	4044.61	ko00950,ko01100,ko01110
MW0137880	T3_positive	Decursin	Lignans and Coumarins	Coumarins	C19H20O5	346.164	328.131	6.4073	[M+NH4]+	2.33377	2	0.7591	rp	5928-25-6	442126	-	-	C09258	1.48801e+06	1.35063e+06	1.25925e+06	335823	113063	157664	509496	429947	268907	738831	1.22475e+06	1.2298e+06	51679.5	51574.7	48093.2	-
MW0157896	T3_positive	L-Lysine, L-threonyl-	Amino acids and derivatives	Amino acids and derivatives	C10H21N3O4	433.17	247.153	6.1856	[M+CH3CN+Na]+	2.39748	2	0.759	rp	23161-31-1	10332210	HMDB0029066	-	-	172132	346658	396786	85595.6	32175.9	19932.7	104189	120394	81053.9	168652	213879	256326	51961.7	51834.4	52293.6	-
MEDL02212	T3_positive	(-)-Epicatechin gallate	Flavonoids	Flavanols	C22H18O10	902.212	442.09	2.3437	[2M+NH4]+	7.20616	2	0.7587	rp	1257-08-5	107905	HMDB0037944	-	-	81274.1	41266.6	54627.8	34936.3	27497.5	28241	41164.3	39042	27904.5	32722.4	44682.3	28719.2	32537.7	33146	32662.2	-
MW0014511	T3_positive	4-Ipomeanol	Benzene and substituted derivatives	Benzene and substituted derivatives	C9H12O3	244.998	168.079	1.1951	[M-H+2K]+	6.00189	2	0.7585	rp	32954-58-8	36284	HMDB0030472	-	-	7786.71	6369.82	10544.2	11110.1	9833.69	10063	12817.9	10697.4	4797.86	9827.29	5018.71	10291.1	12650.7	13443.3	13526.8	-
MW0011930	T3_positive	1,2-Dimyristoyl-sn-glycero-3-phosphocholine	GP	PC	C36H72NO8P	744.453	677.5	6.5276	[M-2H+3Na]+	5.86883	2	0.7585	rp	18194-24-6	5459377	HMDB0007866	-	-	110957	33047.5	62742.3	35171.3	20730.7	44865.5	58847.6	71195.8	70749.9	61947.7	74981	55975.2	58019.7	58876.7	56566.2	-
MW0151667	T3_positive	Ile-Gln	Amino acids and derivatives	Amino acids and derivatives	C11H21N3O4	536.341	259.153	5.4379	[2M+NH4]+	0.0112039	2	0.7577	rp	59652-60-7	-	-	-	-	25819.4	23196	31554.9	38353.8	40060	40745	27967.7	26424.8	23307.4	32563	32216.7	29537.7	31980.4	31953.5	31187.6	-
MW0131073	T3_positive	3-(2-Methoxyphenyl)propanoic acid	Organic acids	Organic acids	C10H12O3	163.073	180.079	7.0273	[M+H-H2O]+	1.25103	2	0.7575	rp	6342-77-4	80652	-	24105	-	7216.36	8384.97	8552.45	10053.1	19082.6	17014.1	19648.1	19267.4	23438.5	20860	18808.7	22953	24936.6	25531	25630.9	-
MW0000153	T3_positive	Bicuculline	Alkaloids	Isoquinoline alkaloids	C20H17NO6	390.103	367.106	2.1833	[M+Na]+	16.6152	2	0.7575	rp	485-49-4	10237	-	44019	C09364	388116	582106	485666	317476	331866	384631	416132	417263	493337	331020	357135	383610	409039	420953	419525	-
MW0103135	T3_positive	Withanolide B	Others	Others	C28H38O5	477.264	454.272	7.8427	[M+Na]+	5.14802	2	0.7568	rp	56973-41-2	14236711	-	-	-	30368.3	30228.3	35186.2	35281.8	29815.1	34700.1	42213.1	43898	37368.6	46604.8	39987.3	33281	33357	33246.8	33785.3	-
MW0127814	T3_positive	Isovitexin 2''-O-arabinoside	Alcohol and amines	Alcohols	C26H28O14	609.124	564.148	2.9659	[M-H+2Na]+	7.50757	2	0.7559	rp	53382-71-1	44468060	-	-	-	254126	257842	205831	271773	307096	441048	217429	326825	283249	267208	182751	429968	305811	290319	304770	-
MW0055509	T3_positive	Ostruthin	Lignans and Coumarins	Coumarins	C19H22O3	367.147	298.157	5.8419	[M+Na+HCOOH]+	5.50252	2	0.7557	rp	148-83-4	5281420	-	-	C09281	17782.2	31805.2	33909.3	27201.8	22854.5	24466	51917.2	57012.2	56758.1	66697.6	58955.6	52008.5	23479.2	21680.6	23411.1	-
MW0128381	T3_positive	(S)-Acenocoumarol	Heterocyclic compounds	Heterocyclic compounds	C19H15NO6	392.053	353.09	1.3741	[M+K]+	0.746934	2	0.7555	rp	66556-78-3	54683745	-	62996	-	137063	69651.9	92902.6	121326	108968	50824	77345	124310	118280	103901	69353.1	57457.7	94748	85331.3	97348.7	-
MW0138750	T3_positive	Lecanoric acid	Organic acids	Organic acids	C16H14O7	319.081	318.074	5.4986	[M+H]+	0.55356	2	0.7553	rp	480-56-8	99613	-	41021	C02868	121623	113521	162114	179959	243865	191822	99686.7	125956	207448	212464	178413	151956	423249	424357	423238	-
MW0054155	T3_positive	Isovaleric acid	Lipids	Free fatty acids	C5H10O2	147.043	102.068	2.6358	[M-H+2Na]+	9.18759	2	0.7552	rp	503-74-2	10430	HMDB0000718	109	C08262	751936	768555	761608	1.00178e+06	1.03607e+06	1.0737e+06	897147	916924	906925	919749	939163	985075	923663	926778	926743	ko01110
MW0110092	T3_positive	Trp-Ala	Amino acids and derivatives	Amino acids and derivatives	C14H17N3O3	461.143	275.127	3.5785	[M+CH3CN+Na]+	3.72017	2	0.7549	rp	24046-71-7	6993401	HMDB0029076	23758	-	9208.94	4553.93	8148.31	4029.07	2501.54	2206.62	10314.8	9570.69	5094.5	1878.06	5937.32	2496.2	7284.71	7630.5	7414.98	-
MW0103367	T3_positive	3-Deaza-2'-deoxyadenosine	Nucleotides and derivatives	Nucleotides and derivatives	C11H14N4O3	297.117	250.107	1.7695	[M+HCOO+2H]+	1.18192	2	0.7549	rp	78582-17-9	122636	-	96553	-	4303.2	3420.98	3467.91	10294.9	9986.51	11507	4259.79	6380.05	8386.82	4995.77	6539.53	5429.99	6959.43	7029.44	6615.76	-
MW0118855	T3_positive	2-Propylbenzimidazole	Benzene and substituted derivatives	Benzene and substituted derivatives	C10H12N2	359.169	160.1	3.8359	[2M+K]+	9.74427	2	0.7547	rp	5465-29-2	21624	-	1282	-	12957.2	13266.4	15081.3	26623.1	40504.4	22456.7	17063.3	18074.6	21422.3	21157	21269.3	16964.8	20092.5	19948.3	20088.8	-
MW0113120	T3_positive	Mephedrone	Others	Ketone compounds	C11H15NO	355.244	177.115	4.7084	[2M+H]+	9.00733	2	0.7545	rp	1189805-46-6	45266826	HMDB0041923	-	-	1733.96	2310.31	1367.57	1895.9	5158.5	7933.01	24131.3	2673.49	10026	4377.61	4317.19	6810.85	4615.89	5024.16	5087.68	-
MW0001692	T3_positive	N-Phenyl-N'-(2-pyridinyl)urea	Benzene and substituted derivatives	Benzene and substituted derivatives	C12H11N3O	231.122	213.09	4.1703	[M+NH4]+	3.32407	2	0.7539	rp	2327-17-5	221427	-	96340	-	2890.47	10375.1	2320.64	22684.3	25094.5	22232.5	18941	12704.6	17779.5	15029.5	11784.5	24355.5	21511	21424.3	20683.9	-
MW0012963	T3_positive	1-Palmitoyl-sn-glycero-3-phosphoethanolamine	Lipids	LPE	C21H44NO7P	522.286	453.286	7.5446	[M+Na+HCOOH]+	7.59643	2	0.7535	rp	53862-35-4	58177710	HMDB0011503	-	-	2935.33	1404.96	2474.77	12986.8	18496.2	13468.8	6839.33	6213.3	8982.66	14057.8	6840.63	3548	35898.6	32588.7	35268.8	-
MW0139541	T3_positive	3-[(2S,3R,4S,5S,6R)-4,5-dihydroxy-6-(hydroxymethyl)-3-[(2S,3R,4R,5R,6S)-3,4,5-trihydroxy-6-methyloxan-2-yl]oxyoxan-2-yl]oxy-2-(3,4-dihydroxyphenyl)-5-hydroxy-7-[(2S,3R,4R,5R,6S)-3,4,5-trihydroxy-6-methyloxan-2-yl]oxychromen-4-one	Flavonoids	Flavones	C33H40O20	779.191	756.211	3.3702	[M+Na]+	8.18386	2	0.7533	rp	161993-01-7	10327769	-	-	-	6119.04	7947.21	2877.34	23101.5	24237	20592.3	13297.1	14504.4	15253.6	15775.5	17206.9	15323.6	11674.2	11431.1	12096.5	-
MW0010784	T3_positive	(+)-Isomenthone	Others	Ketone compounds	C10H18O	223.132	154.136	6.1049	[M+Na+HCOOH]+	1.94175	2	0.7531	rp	1196-31-2 | 491-07-6	70962	-	-	-	22026.2	28503.6	29775.3	60395.8	67778.8	62890.5	37359.4	39057.2	41537.6	56474.7	48412.4	57020.1	56116.4	55310.8	56124.6	-
MW0112142	T3_positive	2'-Fucosyl-D-lactose	Others	Saccharides	C18H32O15	511.166	488.174	4.4836	[M+Na]+	3.59194	2	0.7528	rp	41263-94-9	170484	HMDB0002098	-	-	7900.65	26828.8	22347.2	5619.34	823.04	6122.19	17228.1	7014.58	11318.2	9857.51	11835.8	14402.4	9513.71	9260.5	10117.1	-
MW0168272	T3_positive	Oxycanthine	Lignans and Coumarins	Lignans	C37H40N2O6	653.261	608.289	6.9473	[M-H+2Na]+	1.17321	2	0.7527	rp	548-40-3	371257	HMDB0030172	-	C09598	10195.8	1392.34	4809.54	17899.7	6707.7	5217.31	10719.7	19835.1	16318.3	26517	4783.83	20496.1	4298.65	5058.34	4705.05	-
MEDP1672	T3_positive	Leu-Leu-Glu	Amino acids and derivatives	Amino acids and derivatives	C17H31N3O6	442.218	373.221	3.6773	[M+Na+HCOOH]+	6.45079	2	0.7525	rp	20274-83-3	484684	-	17724	-	5309.85	1844.55	1154.05	11573.5	7136.44	11899.5	1012.69	7463.67	2161.55	13044	6429.26	16532.1	4919.17	4551.41	4890.31	-
MW0108306	T3_positive	Met-Lys	Amino acids and derivatives	Amino acids and derivatives	C11H23N3O3S	386.148	277.146	3.0038	[M+H]+	4.9172	2	0.7515	rp	45214-88-8	7016112	HMDB0028978	23878	-	2134.62	7947.49	5171.8	5049.97	1967.19	1160.34	6880.5	5619.94	4183.51	779.14	2962.1	1234.36	4340.71	4905.54	4908.45	-
MW0005557	T3_positive	5-Aminoimidazole-4-carboxamide	Alcohol and amines	Amines	C4H6N4O	194.052	126.054	3.2221	[M+]+	13.8567	2	0.7514	rp	360-97-4	9679	HMDB0003192	629	C04051	7547.24	5654.88	7744.89	6840.96	5813.06	9143.98	7015.99	6370.32	4988.13	9253.71	6209.75	6956.76	6925.15	6962.37	6940.4	ko00230,ko01100
MW0111217	T3_positive	N-Methyldioctylamine	Alcohol and amines	Amines	C17H37N	319.303	255.293	5.6603	[M+CH3CN+Na]+	1.55873	2	0.7512	rp	4455-26-9	78202	-	103466	-	212456	171815	201375	216541	198832	206095	190570	205003	197528	121743	196594	229741	307608	305376	307665	-
MW0139304	T3_positive	Peonidin-3-O-alpha-arabinopyranoside	Flavonoids	Anthocyanidins	C21H21O10+	451.144	433.113	2.2044	[M+NH4]+	5.90485	2	0.7511	rp	792124-58-4	74315894	-	-	-	151946	145147	152167	117228	102509	115028	122488	125743	121855	151381	164346	160700	137987	138257	137989	-
MW0008516	T3_positive	Diphenylmethylene-Glycine benzyl ester	Benzene and substituted derivatives	Benzene and substituted derivatives	C22H19NO2	681.276	329.142	2.5186	[2M+Na]+	10.7569	2	0.7503	rp	81477-91-0	11782449	-	44984	-	25738.4	27864	20407.3	49573.7	44763.2	44674.8	34402.6	36104.5	29625	41681.4	42048.5	39553.6	40290.9	39969.9	40516.2	-
MW0139314	T3_positive	Petunidin 3-galactoside	Flavonoids	Anthocyanidins	C22H23O12+	496.143	479.119	2.3017	[M+NH4]+	1.36058	2	0.7497	rp	28500-02-9	14311149	HMDB0038093	-	-	10121.9	6528.65	9148.87	11056.3	12406	10342.3	9825.84	10654.8	12359.4	15725.6	13965.8	16813.4	17003.2	17170.4	17041.2	-
MW0055248	T3_positive	N-Arachidonoyl Taurine	Lipids	Free fatty acids	C22H37NO4S	480.241	411.244	7.1492	[M+Na+HCOOH]+	9.22734	2	0.7496	rp	119959-65-8	42607331	-	44906	-	897.6	402.35	24.24	1029.53	1959.06	2225.11	1213.03	479.84	1028.84	1909.81	509.44	616.13	4285.83	3815.14	4269.79	-
MW0013556	T3_positive	2-Methyl-3-hydroxybutyric acid	Organic acids	Organic acids	C5H10O3	163.039	118.063	1.0103	[M-H+2Na]+	10.6344	2	0.7496	rp	473-86-9	160471	HMDB0000354	3786	-	884442	1.10864e+06	592116	527179	703141	822061	745937	625987	661580	880692	821665	966498	753020	796920	777860	-
MEDP0232	T3_positive	N-Acetyl-D-glucosamine	Alcohol and amines	Amines	C8H15NO6	221.091	221.09	1.553	[M+]+	0.972136	2	0.7492	rp	7512-17-6	439174	HMDB0000215	3356	C00140	12309.7	12255.7	11610	20336.2	26509.3	22300.1	16275.8	15629	19632.7	15330.8	10169.7	16265.8	27146.5	27719.6	27247	ko00520,ko01100,ko01250,ko02010
MW0014150	T3_positive	3'-Methoxy-[6]-Gingerdiol 3,5-diacetate	Phenolic acids	Phenolic acids	C22H34O6	439.211	394.236	6.9175	[M-H+2Na]+	6.8578	2	0.7486	rp	143519-18-0	5319662	HMDB0040569	-	-	3567.86	5075.88	9845.94	11752.7	43156.1	18066.3	8403.32	15692.7	16209.5	15082	24447.5	13209.5	51340.4	53979.8	47794.3	-
MW0153273	T3_positive	Lys-Phe	Amino acids and derivatives	Amino acids and derivatives	C15H23N3O3	401.159	293.174	5.4402	[M+]+	0.0163784	2	0.7481	rp	6235-35-4	151410	HMDB0028958	-	-	16903.3	10449.9	21728.7	14592.3	21579.6	20186.7	22771.1	78951	25719.5	69763.7	38791.4	105503	55379	55032.3	55431.1	-
MW0127117	T3_positive	L-Sulforaphane	Others	Others	C6H11NOS2	355.068	177.028	3.2914	[2M+H]+	10.6608	2	0.7473	rp	142825-10-3	9577379	-	-	-	61277.2	57886.3	54564.2	82417.1	171448	131889	123557	143085	134248	118544	98921.2	137396	114491	119253	118332	-
MW0012822	T3_positive	Azelaoyl PAF	GP	PA	C33H66NO9P	674.431	651.447	6.3873	[M+Na]+	0.594354	2	0.7473	rp	354583-69-0	17757205	-	62938	-	117943	212179	200020	194693	77108	219931	145980	209502	204457	199758	254695	156465	123058	132968	115714	-
MW0049085	T3_positive	Curcumol	Terpenoids	Sesquiterpenoids	C15H24O2	237.184	236.178	6.6078	[M+H]+	0.691638	2	0.7472	rp	4871-97-0	14240392	HMDB0038122	-	-	29635.5	28934.2	30172.2	13796.7	33628.8	27439.9	38519.1	41405.7	39236.3	17294.6	9590.26	16159.8	27272.9	27783.9	27817.2	-
MW0126537	T3_positive	Sempervirene	Alkaloids	Plumerane	C19H16N2	290.167	272.131	3.9738	[M+NH4]+	10.2567	2	0.747	rp	549-92-8	168919	-	-	C09240	2341.31	3946.39	3792.28	9676.43	8439.02	7900.02	3193.25	8416.05	5115.82	6608.19	6087.59	4027.05	5384.53	5568.35	5565.06	-
MW0014283	T3_positive	3-Thiatetradecanoic Acid	FA	Others	C13H26O2S	515.321	246.165	6.708	[2M+Na]+	3.83864	2	0.7456	rp	116296-31-2	4420067	-	62968	-	147610	139224	131548	124726	195419	187852	197021	234280	217260	251508	313661	291562	244891	244637	246373	-
MW0109662	T3_positive	Ser-Gly	Amino acids and derivatives	Amino acids and derivatives	C5H10N2O4	163.073	162.064	4.7209	[M+H]+	1.14022	2	0.7456	rp	687-63-8	7009644	HMDB0029039	65063	-	3324.12	6034.89	3241.91	20781.3	10739.1	14061.1	14590.6	16707.3	6639.86	22736.5	19602	19174	13300.7	13078.1	12745.1	-
MW0115314	T3_positive	Spiramycin	Alcohol and amines	Alcohols	C43H74N2O14	860.549	842.514	8.7353	[M+NH4]+	8.46291	2	0.7451	rp	24916-50-5 | 8025-81-8	5289394	-	2478	-	970.79	359.3	18720.9	10713.7	28590.7	24399.3	17026.5	27129.6	27186.2	49224.7	38582.8	36841.9	39173.4	38300.6	39113.2	-
MW0103677	T3_positive	Toyocamycin	Nucleotides and derivatives	Nucleotides and derivatives	C12H13N5O4	355.118	291.097	4.7968	[M+CH3CN+Na]+	4.77164	2	0.7451	rp	606-58-6	11824	-	96312	-	29807.6	17655.3	34720.5	7693.72	20681.6	9834.21	27174.4	20133	16331.1	25079.5	46320.8	23840.8	11011.6	12450.4	12865.7	-
MW0054763	T3_positive	Menthone	Terpenoids	Monoterpenoids	C10H18O	223.132	154.136	5.2355	[M+Na+HCOOH]+	5.21241	2	0.7439	rp	14073-97-3	26447	HMDB0035162	-	C00843	12654.2	8216.25	9214.89	24151.6	23974	30073.1	11776.8	13396.4	17639.7	15643.6	19037.1	14091.5	20200.8	20396.1	20759.4	ko00902,ko01110
MW0104504	T3_positive	2-Amino-3-phosphonopropionic acid	Organic acids	Organic acids	C3H8NO5P	152.015	169.014	5.2759	[M+H-H2O]+	12.4284	2	0.7433	rp	5652-28-8	3857	HMDB0000370	5359	C05672	13175.6	13161.5	16197.3	13820.6	10702.8	13063.8	15313	15072.8	14506.5	10089	9004.42	9499.9	12633.5	12950.5	12665.3	ko00440,ko01100
MW0000310	T3_positive	Jacobine	Alkaloids	Alkaloids	C18H25NO6	393.205	351.168	7.7588	[M+CH3CN+H]+	7.31348	2	0.7432	rp	6870-67-3 | 471-14-7	442741	-	-	-	101598	106187	144207	61531.4	48451.9	67728.3	65876.8	56386.7	49041	57089.2	47023.2	42112.6	33771.3	34148.8	34682.5	-
MW0110567	T3_positive	Creatinol sulfate	Others	Others	C8H24N6O6S	117.09	332.148	2.9757	[M+]+	0.71706	2	0.7428	rp	50648-53-8	45381533	-	84951	-	12717.5	11088.8	9589.35	16728.3	19105	19785.7	15301	8668.98	13740.7	17026.8	13679.4	14253.9	9194.3	9475.51	10369.1	-
MW0103572	T3_positive	GDP-glucose	Nucleotides and derivatives	Nucleotides and derivatives	C16H25N5O16P2	623.107	605.077	3.4807	[M+NH4]+	8.27052	2	0.7424	rp	5750-57-2	135398625	HMDB0003351	-	-	145.62	47.96	199.04	544.45	4433.09	1315.88	322.05	376.36	2154.29	583.84	367.34	528.15	4470.62	4281.84	4455.45	-
MW0109354	T3_positive	Pro-Asp	Amino acids and derivatives	Amino acids and derivatives	C9H14N2O5	294.105	230.09	5.0944	[M+CH3CN+Na]+	6.42639	2	0.742	rp	85227-98-1	7079450	-	-	-	9845.28	7053.97	16069.5	16333.9	18470.5	16379.4	9281.02	12394.2	11814.3	14293.5	13855	12524.7	11754.6	12366.3	11552.4	-
MW0126804	T3_positive	3',5'-Cyclic dtmp	Organic acids	Organic acids	C10H13N2O7P	626.124	304.046	2.4466	[2M+NH4]+	9.60139	2	0.7413	rp	6453-60-7	12359154	-	-	-	5390.72	7278.3	6546.31	15055.6	28938.2	26883	19472.1	14132.2	14523.5	13974.4	13055.1	15617.2	24109.6	23913.6	23919.8	-
MW0142233	T3_positive	2-Amino-5-oxohexanoic acid	Organic acids	Organic acids	C6H11NO3	313.142	145.074	3.6593	[2M+Na]+	9.29578	2	0.7407	rp	24438-52-6	440805	-	-	C05825	6384.2	8072.69	8552.01	19324.4	12575.3	15461.3	8124.88	14394.4	10525.3	7227.55	8450.57	15052.8	13938.1	13984.9	14110.5	ko00310,ko00470,ko01100
MW0110554	T3_positive	1-Phenylethylamine	Alcohol and amines	Amines	C8H11N	281.138	121.089	6.5029	[2M+K]+	10.7307	2	0.74	rp	98-84-0	7408	HMDB0002017	3246	C02455	25182.2	24673.7	27159.4	25016.2	35542.1	29625.9	23706.6	31523.2	36209.2	24627	25690.3	25221.9	42905.2	43053.4	42903.4	-
MWS-00-149g_P	T3_positive	Alanylproline	Amino acids and derivatives	Amino acids and derivatives	C8H14N2O3	233.117	186.1	4.7574	[M+HCOO+2H]+	8.5905	2	0.7398	rp	13485-59-1	83525	HMDB0028695	-	-	44337.7	50283.5	55377.5	72244.6	69162.3	67108.3	60577.8	62688.6	64308	70777.1	71004.8	57239.7	60440.3	60559.1	59945.4	-
MW0116019	T3_positive	3,4-Methylenedioxycinnamaldehyde	Others	Aldehyde compounds	C10H8O3	218.081	176.047	2.0455	[M+CH3CN+H]+	9.99175	2	0.7394	rp	14756-00-4 | 58095-77-5	5374493	-	263513	-	8289.23	7289.69	7875.64	8935.67	3164.94	6976.24	8241.68	4465.95	7295.99	11281.3	12810.8	11854.4	5641.65	5736.64	5249.61	-
MW0009160	T3_positive	Noroxycodone	Benzene and substituted derivatives	Benzene and substituted derivatives	C17H19NO4	603.278	301.131	7.9616	[2M+H]+	11.4881	2	0.739	rp	57664-96-7	5489120	HMDB0041960	-	-	87415.6	108843	126624	95274.1	47808	54938.9	105766	97805.3	58718.7	95151	142559	88684.6	24345.4	24073.4	22838.7	-
MW0103342	T3_positive	2'-Deoxycytidine-5'-triphosphate	Nucleotides and derivatives	Nucleotides and derivatives	C9H16N3O13P3	509.02	466.99	0.602	[M+CH3CN+H]+	1.37197	2	0.7387	rp	2056-98-6	65091	HMDB0000998	5929	C00458	95587.5	100081	94591.9	73745.8	95130.8	101977	100538	100710	92384.1	74888.2	93998.6	110783	94695.1	92166.4	94099.5	ko00240,ko01100,ko01232
MW0133728	T3_positive	4-Methylumbelliferyl heptanoate	Others	Lactones	C17H20O4	373.097	288.136	3.2815	[M+K+HCOOH]+	0.316414	2	0.7384	rp	18319-92-1	87583	-	34517	-	22384.8	20085.9	24108.3	15158.1	33923.4	19499.6	32243.8	25210.9	20129.2	13072.4	16082.6	23591.7	18905.6	17526.3	18028.5	-
MEDP1799	T3_positive	Quinaldic acid	Organic acids	Organic acids	C10H7NO2	156.042	173.048	0.7605	[M+H-H2O]+	5.71352	2	0.7374	rp	93-10-7	7124	HMDB0000842	5805	C06325	1.51141e+07	1.33815e+07	341968	1.3887e+07	1.35025e+07	476823	1.42307e+07	1.4402e+07	1.40489e+07	1.35994e+07	417342	343956	7.76055e+06	2.69942e+06	7.5038e+06	-
MW0109216	T3_positive	L-phenylalanyl-L-valine	Amino acids and derivatives	Amino acids and derivatives	C14H20N2O3	328.159	264.147	2.2621	[M+CH3CN+Na]+	11.3135	2	0.737	rp	3918-90-9	7359122	HMDB0029008	65135	-	9296.95	10839.7	9913.66	14530.7	15650.3	16176.5	10453.5	11470.5	13733.5	14474	15741.3	13785.8	13217.6	13180.6	12794.6	-
MW0011596	T3_positive	(R)-8-Acetoxycarvotanacetone	Others	Ketone compounds	C12H18O3	257.138	210.126	3.242	[M+HCOO+2H]+	1.80071	2	0.7362	rp	56691-69-1	538920	HMDB0037104	-	-	83647.1	84102.4	86630	80466.7	83718.2	78402.6	74074.5	76847.4	78010.7	77616.8	77986.1	79190.6	81461	81109.8	81103.1	-
MW0137821	T3_positive	Cyanidin 3-sambubioside 5-glucoside	Flavonoids	Anthocyanidins	C32H39O20+	743.201	743.203	4.3364	[M+]+	0.280377	2	0.7354	rp	73036-94-9	10197243	HMDB0037980	-	C20493	38601.7	39791.1	40657.4	80070.2	47255.5	64841	47849.9	51399	39560.1	50273.9	82753.1	66575.5	44066.5	43227.3	43448.2	ko00942
MW0127743	T3_positive	4-[(3,3-Dimethyloxiran-2-yl)methoxy]furo[3,2-g]chromen-7-one	Lignans and Coumarins	Coumarins	C16H14O5	371.057	286.084	2.0257	[M+K+HCOOH]+	2.53104	2	0.7353	rp	737-52-0	160544	HMDB0030622	-	C09282	11111	15244.9	9962.13	22956.4	22811.8	18843.7	16048.3	18108.8	20223.4	20704.5	23649	24220.1	29422.5	28952.2	27365.6	-
MW0120587	T3_positive	Isomyristicin	Benzene and substituted derivatives	Benzene and substituted derivatives	C11H12O3	385.17	192.079	2.019	[2M+H]+	7.52612	2	0.735	rp	487-62-7	6436484	HMDB0035275	-	-	19672.3	21595.2	25042.3	28868.9	27316.7	26158.4	27283.8	22461	21571.7	15754.5	16209.7	17349.3	25727.9	25969.4	25988.7	-
MW0008581	T3_positive	Rodaplutin	Benzene and substituted derivatives	Benzene and substituted derivatives	C24H39N9O7	268.163	565.297	4.2484	[M+NH4]+	13.0927	2	0.7342	rp	108351-49-1 | 113667-06-4	163787	-	96347	-	9872.22	8725.92	7007.57	3028.54	1700.61	904.4	4375.42	4784.35	4178.94	7507.14	8262.03	5690.66	6227.87	5908.4	6186.4	-
MW0011680	T3_positive	cis-4-Decen-1-ol	Alcohol and amines	Alcohols	C10H20O	179.142	156.151	6.5029	[M+Na]+	3.25967	2	0.7339	rp	57074-37-0	5362798	HMDB0032206	-	-	5323.74	5087.17	4919.01	17773.4	22135	17113.5	1203.1	4170.54	4418.66	10575.5	8819.96	9749	15704.4	15696.8	15438.6	-
MW0158729	T3_positive	Tyrosyl-tryptophan	Amino acids and derivatives	Amino acids and derivatives	C20H21N3O4	452.116	367.153	2.6844	[M+K+HCOOH]+	6.73403	2	0.7339	rp	60815-41-0	7021832	-	65024	-	281403	225440	257424	276029	267903	220398	244548	288278	276708	221413	290462	288321	242142	248661	248702	-
MEDN1401	T3_positive	5-Phenylpenta-2,4-dienoic acid	Organic acids	Organic acids	C11H10O2	349.14	174.068	3.9343	[2M+H]+	10.3903	2	0.7333	rp	1552-94-9 | 28010-12-0 | 185152-35-6 | 38446-98-9	1549512	-	44089	-	16719.5	12474.1	12049.4	21773.5	20477.3	13768.3	19090.2	20026.8	16932.1	24441.9	26587.4	16971.8	16938.3	17001.8	16392.6	-
MW0125855	T3_positive	N-Methylphthalimide	Alcohol and amines	Amines	C9H7NO2	340.135	161.048	3.3802	[2M+NH4]+	10.3831	2	0.7333	rp	550-44-7	11074	HMDB0004284	-	-	4577.58	2781.38	3159.57	3681.21	1691.44	898.51	552	1260.04	1106.2	885.67	1190.02	860.73	1025.8	1124.46	1107.69	-
MW0145603	T3_positive	Arg-Lys	Amino acids and derivatives	Amino acids and derivatives	C12H26N6O3	371.207	302.207	2.3611	[M+Na+HCOOH]+	2.30347	2	0.7324	rp	40968-46-5	6427006	HMDB0028714	23816	-	1434.38	4289.04	4817.62	9747.79	8707.52	7737.26	9899.62	9024.21	8460.92	6001.07	4365.27	5616.64	7131.85	6868.65	7067.77	-
MW0000181	T3_positive	Chelidonine	Alkaloids	Isoquinoline alkaloids	C20H19NO5	438.101	353.126	4.6594	[M+K+HCOOH]+	2.06217	2	0.7323	rp	476-32-4	197810	-	43935	C12242	26372.1	19915.3	22944.7	14732.5	4940.76	19552	9158.51	16043	14287.5	25097.9	24193.2	20193.8	15774.2	16201.2	17212.2	-
MW0108050	T3_positive	Lys-Gly	Amino acids and derivatives	Amino acids and derivatives	C8H17N3O3	311.112	203.127	5.4986	[M+]+	6.4028	2	0.7321	rp	7563-03-3	7022320	HMDB0028951	23747	-	180.5	648.88	772.88	350.43	2492.07	1071.23	2767.2	1822.21	3681.33	2619.56	2515.42	2105.37	3397.39	3554.65	3355.9	-
MW0056744	T3_positive	Palmitoyl 3-carbacyclic Phosphatidic Acid	Lipids	Free fatty acids	C20H39O5P	391.263	390.253	6.7677	[M+H]+	12.3316	2	0.7308	rp	476310-22-2	10178491	-	44867	-	31345.3	23438.4	35462.8	51260.5	49211.6	81389	51208	71270.9	65084.3	63072.3	84254.8	51478.4	38686.8	38759.2	39261.5	-
MW0008211	T3_positive	N-(3-hydroxyphenyl)-Arachidonoyl amide	Benzene and substituted derivatives	Benzene and substituted derivatives	C26H37NO2	395.278	395.282	6.4073	[M+]+	10.0165	2	0.7288	rp	183718-75-4	9930597	-	45072	-	37943.5	41417.9	42881.8	49565.4	51728.6	61330.1	56911.4	67755.9	59203.1	78461.4	80202.3	61999.3	57717.2	57436.1	57142.6	-
MW0141122	T3_positive	Dioleoylphosphatidylcholine	GP	PC	C44H84NO8P	862.505	785.593	6.7295	[M-H+2K]+	10.0132	2	0.7273	rp	52088-89-8	5364680	-	45202	-	29488.5	25108.9	37116.6	57932.6	51351.5	53531.6	52762.1	42293.3	34105.6	64179.2	62716.9	37782.5	43989.3	44466	44210.6	-
MW0005697	T3_positive	5-Methoxy-2-methylbenzene-1,3-diol	Phenolic acids	Phenolic acids	C8H10O3	331.119	154.063	9.11	[2M+Na]+	9.29937	2	0.7273	rp	6307-89-7	238769	HMDB0131232	44513	-	124447	122751	126495	142458	127643	137612	135867	146942	134112	111580	126772	111507	136158	136952	135534	-
MW0124177	T3_positive	Furafylline	Heterocyclic compounds	Heterocyclic compounds	C12H12N4O3	521.197	260.091	3.9738	[2M+H]+	14.6028	2	0.7265	rp	80288-49-9	3433	-	24065	-	6609.76	4872.59	1970.47	17472.1	8328.25	19180.8	6089.8	7514.91	8324.16	9198.32	13506.7	12432	11362	11019.6	11084.3	-
MW0158312	T3_positive	Trp-Trp	Amino acids and derivatives	Amino acids and derivatives	C22H22N4O3	551.126	390.169	2.9954	[M+K]+	10.5437	2	0.7265	rp	20696-60-0	88656	HMDB0029094	65025	-	20991.5	29383.3	25341.3	48343.3	44173.5	54967.9	32526.1	36244.1	34536.3	46530.8	55505.5	62311.3	48384	47413.5	48816	-
MW0010461	T3_positive	[8]-Dehydrogingerdione	Phenolic acids	Phenolic acids	C19H26O4	611.184	318.183	8.8438	[M+Na]+	19.3525	2	0.7262	rp	77334-08-8	131752598	HMDB0039277	-	-	318196	438926	319835	274034	227675	256108	291455	274060	258627	232546	391514	406953	284147	278909	275291	-
MW0112985	T3_positive	4,5-Dicaffeoylquinic acid	Phenolic acids	Phenolic acids	C25H24O12	499.114	516.127	0.8328	[M+H-H2O]+	20.7247	2	0.7257	rp	57378-72-0	6474309	HMDB0030707	-	-	199674	144766	176529	234916	208261	218743	157179	195369	168655	175387	164816	139254	238071	238245	225778	-
MW0110366	T3_positive	Val-ser	Amino acids and derivatives	Amino acids and derivatives	C8H16N2O4	426.25	204.111	5.3367	[2M+NH4]+	7.47212	2	0.7254	rp	13588-94-8	6992640	-	23667	-	45510.2	52378.6	54068.3	73927.8	54478.8	39964.3	72567	59707.1	56881.5	80196.4	81881.1	52768.5	30550.6	28828.1	28128.6	-
MW0105885	T3_positive	Aspartylalanine	Amino acids and derivatives	Amino acids and derivatives	C7H12N2O5	625.119	204.075	1.9664	[2M+H]+	11.7939	2	0.7245	rp	13433-02-8	5491963	HMDB0028746	64996	-	31151.5	39550.3	34209.2	40768.2	44538.3	49781.6	40450.5	43943.4	68032.4	27397.5	19124.7	40092.3	63669.3	63990.9	61702.4	-
MW0010749	T3_positive	(+)-7-iso-Jasmonic acid	Organic acids	Organic acids	C12H18O3	459.206	210.126	4.8551	[2M+K]+	14.9937	2	0.7229	rp	62653-85-4	7251183	-	-	-	3702.8	2715.41	2978.14	21862	14720.4	12615.2	20278.8	15695	9271.16	12544.4	8259.48	9435.52	12383	11585.9	12356.9	-
MEDP0362	T3_positive	D-(+)-Neopterin	Alkaloids	Alkaloids	C9H11N5O4	507.188	253.081	2.4793	[2M+H]+	13.501	2	0.7227	rp	2009-64-5	135398721	HMDB00845	-	C05926	4331.9	3878.17	2926.31	2511.01	3690.33	6008.81	4744.34	5011.82	6495.05	1618.39	3141.72	4072.46	4659.46	4324.24	5123.97	ko00790
MW0000243	T3_positive	Ecgonine methyl ester	Alkaloids	Tropan alkaloids	C10H17NO3	200.128	199.121	1.6222	[M+H]+	6.44013	2	0.7225	rp	7143-09-1	443844	HMDB0006406	-	C12448	7319.78	4158.28	3457.79	3676.98	5160.39	6004.63	5508.3	1840.13	4002.66	6001.16	3334.35	6043.9	3993.45	3782.18	3658.18	ko00960,ko01100,ko01110
MW0124509	T3_positive	Isosafrole	Others	Others	C10H10O2	325.138	162.068	3.6575	[2M+H]+	12.6417	2	0.7217	rp	120-58-1 | 4043-71-4	637796	-	-	-	68104.8	76494.9	74586	96785.6	95775.3	90841.9	92693.9	93729.1	91359.9	78623.2	77009	79562.9	89877.9	89362.9	89865.2	-
MW0052505	T3_positive	Ecdysone	Organic acids	Organic acids	C27H44O6	465.306	464.314	6.4577	[M+H]+	4.81365	2	0.7212	rp	3604-87-3	19212	-	-	C00477	6848.09	19285.6	17881.7	3299.46	2834.18	5871.97	31958.8	38028.8	16159.8	6225.4	24942.7	15169.1	5594.32	5562.36	5159.82	-
MEDP1337	T3_positive	LysoPC 18:0	Lipids	LPC	C26H54NO7P	638.239	523.364	6.6727	[M-2H+3K]+	5.55026	2	0.7211	rp	19420-57-6	497299	HMDB0010384	-	C04230	120.29	184.43	61.28	338.45	471.18	661.78	555.15	829.34	173.13	232.19	785.91	287.88	2047.65	1844.13	2100.39	ko00564
MEDTP02757	T3_positive	beta-Glycerophosphoric acid	GP	GP	C3H9O6P	173.018	172.014	2.4006	[M+H]+	2.07486	2	0.721	rp	17181-54-3	2526	HMDB0002520	6708	C02979	3109.28	4670.71	2940.72	10176.8	9638.09	1094.03	5264.12	7127.86	9567.33	7966.19	9310.09	7719.02	5138.31	4976.64	4621.03	-
MW0138806	T3_positive	Lonchocarpic acid	Organic acids	Organic acids	C26H26O6	452.212	434.173	4.3855	[M+NH4]+	11.1521	2	0.7208	rp	5490-47-1	54683839	-	44481	-	50562.6	40084.2	49349.3	52321.8	45007	41625.3	73570.7	67976.6	66552.1	46043.3	43313.9	56198.6	50791.5	51259.1	51263.8	-
MW0138962	T3_positive	Micromelin	Others	Lactones	C15H12O6	289.07	288.063	3.6971	[M+H]+	2.39693	2	0.7204	rp	15085-71-9	73230	-	-	C09277	56467.6	200214	46909.9	39387.4	39859.9	37687	45530.4	55487.4	59752.4	31164.6	36506.5	41942.1	108962	123614	126251	-
MW0063496	T3_positive	Secologanin	Terpenoids	Monoterpenoids	C17H24O10	794.322	388.137	4.9738	[2M+NH4]+	17.2702	2	0.7201	rp	19351-63-4	161276	-	-	C01852	32097.7	28464.6	17462.2	50426.5	40704.4	39138.2	35311	34006.2	40907.7	46561.3	44963.1	40521.8	32996.6	33086	33513	ko00902,ko00950,ko01100,ko01110
MW0107601	T3_positive	Isovaline	Organic acids	Organic acids	C5H11NO2	118.085	117.079	8.7207	[M+H]+	3.20428	2	0.7194	rp	465-58-7 | 595-39-1	94744	-	-	C03571	46195.2	65709.9	75300.3	67286.3	104052	81375.2	66324.1	106215	114114	66965.9	75880.7	70029.4	74614.9	76311.4	69135	-
MW0125644	T3_positive	N-Arachidonylmaleimide	Alcohol and amines	Amines	C24H35NO2	369.26	369.267	5.9634	[M+]+	12.8445	2	0.7194	rp	876305-42-9	25021164	-	45064	-	4883.66	13945	10896	1791.57	3545.09	2669.74	5052.1	6241.24	5024.17	4470.03	11863.1	7708.77	5763.64	6955.35	6430.67	-
MW0120912	T3_positive	5-(Tetradecyloxy)-2-furoic acid	Organic acids	Organic acids	C19H32O4	409.2	324.23	6.6176	[M+K+HCOOH]+	3.39605	2	0.7194	rp	54857-86-2	115175	-	34518	-	13464.2	9960.54	15320.6	3603.14	8956.59	13865.8	12409.8	12804.5	18653.8	9183.38	6801.02	6774.71	26953	26724.6	26831.3	-
MW0126471	T3_positive	8-Demethyl-8-(dimethylamino)riboflavin	Heterocyclic compounds	Heterocyclic compounds	C18H23N5O6	406.165	405.165	3.3802	[M+H]+	15.1922	2	0.719	rp	51093-55-1	49867612	-	-	C21647	7.48594e+06	6.55639e+06	7.52743e+06	8.00584e+06	4.68657e+06	6.79219e+06	8.45662e+06	8.04813e+06	5.69254e+06	1.2221e+07	1.15606e+07	1.20836e+07	3.57539e+06	3.57093e+06	3.61243e+06	ko01100,ko01110
MW0143257	T3_positive	Paptga	Benzene and substituted derivatives	Benzene and substituted derivatives	C12H15NO6S	625.119	301.062	2.4451	[2M+Na]+	7.15681	2	0.7184	rp	62205-44-1	194146	-	4090	-	15116	12443.8	20487.7	72417.1	76386.4	76402.8	52713.3	58852.4	52624.5	53592	57301.1	49884.6	83848.5	81288.9	81581.4	-
MW0002106	T3_positive	2,3',4,6-Tetrahydroxybenzophenone	Flavonoids	Other Flavonoids	C13H10O5	515.085	246.053	5.0341	[2M+Na]+	13.8127	2	0.7184	rp	26271-33-0	440991	-	-	C06355	27686.6	24481.5	27832.2	15522.8	20796.2	18743.3	25065.5	22829	15101.9	22993.8	16999.3	18903.4	21533.9	22214.8	22172.1	-
MW0146336	T3_positive	Asp-Asp	Amino acids and derivatives	Amino acids and derivatives	C8H12N2O7	374.08	248.065	2.9954	[M+NH4]+	8.08305	2	0.7176	rp	58471-53-7	471583	-	65058	-	9228.26	5328.12	16275.6	24579.8	26883.1	17881.2	19237.3	12054.9	22251.3	27716.9	27232.5	30633.2	21626.2	22332	21515.5	-
MW0137551	T3_positive	Caffeyl alcohol	Phenolic acids	Phenolic acids	C9H10O3	371.098	166.063	2.5773	[2M+K]+	14.8025	2	0.7166	rp	3598-26-3 | 272785-02-1	5282096	HMDB0141765	-	-	30270.5	48590.3	17892.5	42447.9	51860.8	39208.9	44973.6	33152.7	50067.4	31780.4	29397.8	43263.7	38947.7	40115.8	38788.6	-
MW0003138	T3_positive	2-Hydroxybenzyl alcohol	Phenolic acids	Phenolic acids	C7H8O2	147.043	124.052	2.1833	[M+Na]+	2.88606	2	0.7164	rp	90-01-7	5146	HMDB0059709	-	C02323	209493	206753	178091	244324	238170	265694	208247	259173	233406	226681	157422	222000	224990	217901	224115	-
MW0010059	T3_positive	Vialinin A	Benzene and substituted derivatives	Benzene and substituted derivatives	C34H26O8	562.164	562.163	3.2617	[M+]+	0.743645	2	0.716	rp	858134-23-3	11563133	-	45274	-	73159.1	72416.7	75324.6	79046	79829.8	72613.5	72386.4	80114.1	80335.9	86084.2	85539.4	84705.1	78336.4	78544	78607.1	-
MW0014489	T3_positive	4-Hydroxybutyric acid	Organic acids	Organic acids	C4H8O3	149.022	104.047	7.1265	[M-H+2Na]+	9.31733	2	0.7156	rp	591-81-1	10413	HMDB0000710	5678	C01991	358798	240413	242785	271938	380659	381550	328379	347851	404474	355898	403133	345597	403783	396718	403400	-
MW0140759	T3_positive	7-Xylosyltaxol B	Benzene and substituted derivatives	Benzene and substituted derivatives	C50H61NO18	964.403	963.389	2.2975	[M+H]+	3.45244	2	0.7151	rp	90352-19-5	73157312	-	85009	-	1162.71	383.34	1939.17	3828.51	2155.57	3671.79	3048.77	2750.52	2775.1	1843.15	3804.29	2268.36	1941.04	1943.36	1893.95	-
MW0106308	T3_positive	Cystathionine	Amino acids and derivatives	Amino acids and derivatives	C7H14N2O4S	467.118	222.067	3.2815	[2M+Na]+	12.2236	2	0.7148	rp	61135-95-3	834	HMDB0033142	-	C00542	321511	281444	293450	275390	284567	298276	250102	257418	249895	319370	327303	325471	283488	284120	282756	-
MW0104152	T3_positive	N-carbamoylputrescine	Amino acids and derivatives	Amino acids and derivatives	C5H13N3O	173.138	131.106	1.1751	[M+CH3CN+H]+	3.48034	2	0.7145	rp	6851-51-0	502	HMDB0033458	-	C00436	8576.89	3767.36	6931.87	4210.42	2360.58	5492.75	12844.8	14541.8	11341.1	8702.59	8190.03	5890.82	6408.75	6878.89	7052.29	ko00330,ko01100
MEDL01004	T3_positive	Trimethylamine N-oxide	Alkaloids	Alkaloids	C3H9NO	173.131	75.0684	2.3413	[2M+Na]+	13.5244	2	0.7143	rp	1184-78-7	1145	HMDB0000925	5876	C01104	638.57	1805.93	1790.76	4300.13	4445.43	3373.1	4072.44	4847.24	4918.15	853.74	3358.72	3134.85	2679.93	2850.92	2786.99	ko01100
MW0143998	T3_positive	7-Oxodehydroepiandrosterone 3-acetate	Others	Lactones	C21H28O4	689.395	344.199	6.0242	[2M+H]+	12.8882	2	0.7141	rp	1449-61-2 | 216484-91-2	9798229	-	84948	-	18684.7	14060.5	14467.5	15276.4	18712.8	13533.6	9118.71	20211.8	16190.1	11061.4	17314.4	18444.2	18485.1	18640.9	18166.7	-
MW0126851	T3_positive	3-(3-methylbut-2-en-1-yl)-3H-purin-6-amine	Heterocyclic compounds	Heterocyclic compounds	C10H13N5	407.246	203.117	3.8359	[2M+H]+	11.9669	2	0.7136	rp	10091-84-6	135438588	-	-	C08435	10455.2	12398.2	14968.5	24448.5	25772.6	26246.3	22793.3	20402.1	26213.1	25959.8	22426.9	22090.7	23430.6	23169.9	23425.7	-
MW0009079	T3_positive	N-Hydroxy-4-aminobiphenyl	Benzene and substituted derivatives	Benzene and substituted derivatives	C12H11NO	409.124	185.084	3.895	[2M+K]+	8.98098	2	0.7134	rp	6810-26-0	81261	HMDB0062723	-	C03622	7459.25	5557.24	7153.73	12893.1	20733	17566.7	8733.49	10082.1	6289.43	18317.6	16569.4	15506.8	14465.6	14032.1	14508.3	-
MW0108880	T3_positive	N-omega-Propyl-L-arginine	Amino acids and derivatives	Amino acids and derivatives	C9H20N4O2	455.311	216.159	4.9041	[2M+Na]+	13.1108	2	0.7133	rp	137361-05-8	447180	-	44817	-	7810.58	6965.46	10357.7	22112.9	15270.2	11305.9	21281.9	16412.6	14886	18932.2	15218.7	19963.6	10580.6	11523.7	11383.4	-
MW0130875	T3_positive	2-Methoxycinnamaldehyde	Phenolic acids	Phenolic acids	C10H10O2	342.175	162.068	2.9856	[2M+NH4]+	12.3734	2	0.7132	rp	1504-74-1	641298	HMDB0033830	-	-	138322	133470	145852	239202	226871	256922	218114	202223	203932	227618	218943	211754	198073	198464	198008	-
MW0168664	T3_positive	7-Hydroxyflavone	Flavonoids	Flavones	C15H10O3	305.018	238.063	1.2151	[M-2H+3Na]+	2.4783	2	0.7126	rp	6665-86-7	5281894	HMDB0141531	-	C11264	1112	35744.8	11937	11488.5	18167.8	25757.1	12198.2	7056.38	2412.32	13897.6	55525.2	38029.3	15899.9	16355	6868.42	-
MADN0513	T3_positive	p-Toluenesulfonic acid	Benzene and substituted derivatives	Benzene and substituted derivatives	C7H8O3S	190.041	172.019	1.1146	[M+NH4]+	14.1448	2	0.7122	rp	104-15-4	6101	HMDB0059933	-	C06677	7718.58	8899.95	8747.27	3740.46	5896.96	12788.5	13511.9	6460.28	6160.27	7612.46	10702.8	9526.65	10542.8	9134.54	10219.9	ko01100
MW0009703	T3_positive	Safrole	Terpenoids	Monoterpenoids	C10H10O2	375.108	162.068	2.5578	[M-2H+3Na]+	1.63303	2	0.7113	rp	94-59-7	5144	HMDB0033591	-	C10490	7179.22	9852.98	14378.2	19366.5	21915.8	28365.9	18298.3	17831.1	26833	15768.8	14205.4	19517.2	24182.6	23466.7	24104.2	-
MW0056883	T3_positive	Colfosceril palmitate	GP	PC	C40H80NO8P	733.549	733.562	7.5105	[M+]+	13.5635	2	0.7109	rp	63-89-8	452110	HMDB0000564	5548	C00157	5940.12	2659.15	5713.15	7135.45	7915.34	17956.2	4248.31	5749.3	6754.9	11486.4	8577.48	10675.1	6123.71	6930.8	7129.28	ko00564,ko00590,ko00591,ko00592,ko01100,ko01110
MW0168289	T3_positive	N-Acetyl-S-geranylgeranyl-L-cysteine	Terpenoids	Ditepenoids	C25H41NO3S	453.316	435.281	6.6279	[M+NH4]+	3.4592	2	0.7104	rp	139332-94-8	11575713	-	43438	-	2968.35	3354.48	2312.95	3018.53	4297.56	4872.95	8991.21	9065.42	2754.3	10420.2	9117.41	3532.78	6159.27	5975.33	6404.44	-
MW0118739	T3_positive	2-Methyl-4-phenylthiazole	Heterocyclic compounds	Heterocyclic compounds	C10H9NS	373.077	175.046	2.2225	[2M+Na]+	10.6274	2	0.7099	rp	1826-16-0	584377	-	96510	-	418619	321376	329808	305405	363612	349478	320575	270449	410358	264473	268961	335768	369820	386546	375858	-
MW0011520	T3_positive	trans-3-Hexen-1-ol	Alcohol and amines	Alcohols	C6H12O	218.21	100.089	4.7379	[2M+NH4]+	2.30214	2	0.7087	rp	928-97-2 | 544-12-7	5284503	-	-	-	7393.97	10492.7	11715.6	14456.6	12487	22484.2	16521.8	14854.1	10669.3	15137.9	8108.04	11716.6	17410.1	17556.6	17461.2	-
MW0139483	T3_positive	Quercetin 3-(2-glucosylrhamnoside)	Flavonoids	Flavones	C27H30O16	652.188	610.153	4.073	[M+CH3CN+H]+	5.01025	2	0.708	rp	143016-74-4	14238625	HMDB0040486	-	-	50.96	694.32	1561.02	3066.02	1788.01	4210.53	3197.77	4838.91	6534.86	2139.67	4541.42	1709.8	3987.82	3999.87	4026.56	-
MW0137700	T3_positive	(Z)-3,5,4'-Trimethoxystilbene	Others	Stilbene	C17H18O3	579.214	270.126	6.6727	[2M+K]+	5.13609	2	0.708	rp	94608-23-8	9878556	-	45486	-	135.96	240.12	756.4	197.65	1836.14	1888.47	1079.99	1105.12	513.27	1218.89	1523.64	265.31	2585.18	2377.82	2810.7	-
MW0130408	T3_positive	Maesopsin	Benzene and substituted derivatives	Benzene and substituted derivatives	C15H12O6	288.058	288.063	4.4248	[M+]+	13.5163	2	0.7079	rp	5989-16-2	160803	HMDB0133540	-	-	443172	445943	442333	495049	506589	524670	444906	483989	465499	479874	463844	444722	434959	435243	440471	-
MW0127884	T3_positive	2'-Hydroxy-4'-Methoxychalcone	Others	Ketone compounds	C16H14O3	299.063	254.094	0.5841	[M-H+2Na]+	5.68285	2	0.7073	rp	39273-61-5 | 52923-29-2	5380645	HMDB0135608	-	-	59774.1	59274.2	65781.8	84331.2	85566.1	82437.6	74978.6	77518.4	80075.9	77931.2	58823.3	64368.2	67539.9	66055.1	64909.7	-
MW0055475	T3_positive	(2-Hydroxy-2-oxo-1,2lambda5-oxaphospholan-5-yl)methyl (Z)-octadec-9-enoate	Lipids	Free fatty acids	C22H41O5P	416.263	416.269	5.0742	[M+]+	12.0029	2	0.7067	rp	779333-58-3	10112619	-	44869	-	108448	111392	113893	63676.7	72118.5	25421.5	75142.4	78574.6	64100.2	78142.1	89448.7	72375.9	78554.6	80344.5	79432.8	-
MW0143168	T3_positive	4-(tert-butyl)phenyl benzoate	Benzene and substituted derivatives	Benzene and substituted derivatives	C17H18O2	293.091	254.131	3.2022	[M+K]+	8.92777	2	0.7067	rp	14041-81-7	221756	-	96343	-	57130.9	57990.6	60979.3	62465.7	56482.2	68117.4	74302	73171.9	66320.9	54336.4	55324	57883.4	59723.9	59321.3	59909.6	-
MW0137985	T3_positive	Dihydrosamidin	Lignans and Coumarins	Coumarins	C21H24O7	777.327	388.152	2.2127	[2M+H]+	10.1163	2	0.7062	rp	6005-18-1 | 4992-73-8	442128	-	-	C09260	1290.35	845.25	2453.76	1210.4	970.62	2074.55	2104.32	572.26	1040.67	1178.36	595.99	1058.89	2138.26	2191.73	2181.27	-
MW0012774	T3_positive	1-Eicosanoyl-sn-glycero-3-phosphocholine	Lipids	LPC	C28H58NO7P	574.379	551.395	6.6679	[M+Na]+	8.08883	2	0.7055	rp	108341-80-6	24779473	HMDB0010390	-	C04230	16568.3	11346.7	21781.6	24295.2	32611.6	23794.2	33280.4	29249.5	17263.3	59217.7	63488.8	36475.6	30257.7	30279.9	29815.2	ko00564
MW0012930	T3_positive	Hexanolamino PAF C-16	GP	PC	C30H62NO7P	626.449	579.426	6.9873	[M+HCOO+2H]+	15.4273	2	0.7055	rp	137566-83-7	132080	-	62937	-	33282.6	27940.5	32239.6	68408.4	89015.6	79350.8	37133.9	59179	47811.9	119685	63838.6	76896.2	88949	84157.7	88282.9	-
MW0054460	T3_positive	Lutein	Others	Vitamin	C40H56O2	568.426	568.428	7.7632	[M+]+	5.83726	2	0.7049	rp	127-40-2	5281243	HMDB0003233	-	C08601	55289.3	554077	661887	744441	214627	83124.6	260083	383332	266621	57263.7	257504	259937	109661	114151	135133	ko00906,ko01100,ko01110
MW0052787	T3_positive	Limonin	Terpenoids	Triterpene	C26H30O8	453.177	470.194	3.6476	[M+H-H2O]+	4.35748	2	0.7039	rp	1180-71-8	179651	HMDB0035921	44458	C03514	881.24	3658.42	2625.51	16226.9	28279.6	25401	18188.3	10722.5	13151.4	7684.09	15181.7	17533	11518.8	11746.1	11758	-
MEDP2169	T3_positive	4-Ethynylaniline	Benzene and substituted derivatives	Benzene and substituted derivatives	C8H7N	117.068	117.058	2.8197	[M+]+	20.3136	2	0.7039	rp	14235-81-5	3760025	-	4113	-	7536.71	7028.54	5197.16	4068.73	270.09	2492.86	2958.61	6906.49	2135.2	19004.3	24448.4	24299.9	3985.72	4558.47	4225.7	-
MEDN1036	T3_positive	Hydroxytyrosol	Phenolic acids	Phenolic acids	C8H10O3	155.069	154.063	2.4006	[M+H]+	11.0524	2	0.7029	rp	10597-60-1	82755	HMDB0005784	-	-	7383.73	2517.01	1287.43	4147.08	3477.17	6061.66	8507.71	3086.17	3049.42	8118.86	8391.56	6165.65	4323.23	4662.78	4564.26	-
MW0108512	T3_positive	N-[(3s)-2-Oxotetrahydrofuran-3-Yl]hexanamide	Others	Lactones	C10H17NO3	241.154	199.121	1.1546	[M+CH3CN+H]+	2.22047	2	0.7021	rp	147852-83-3	10058590	-	-	C21197	32374.7	24836.1	41721	56500.7	39535.4	28297.5	47532.2	53525.3	30395.4	41068.2	32813.8	23647.9	38231.7	35064.4	38756.2	-
MW0112029	T3_positive	2-[4-(3-Hydroxypropyl)-2-methoxyphenoxy]-1,3-propanediol 1-glucoside	Alcohol and amines	Alcohols	C19H30O10	436.217	418.184	5.0139	[M+NH4]+	0.245347	3	0.9939	rp	68340-35-2	131752798	HMDB0040353	-	-	440492	431311	488849	367048	435941	388405	598448	564862	571644	498742	435545	410024	466636	472491	469848	-
MW0011150	T3_positive	(3b,21b)-12-Oleanene-3,21,28-triol 28-[arabinosyl-(1->3)-arabinosyl-(1->3)-arabinoside]	Terpenoids	Terpene	C45H74O15	872.537	854.503	6.4678	[M+NH4]+	0.266822	3	0.9934	rp	243468-98-6	131751469	HMDB0033641	-	-	142489	73308.1	127660	232623	241467	251373	227821	231913	224480	304763	319038	303977	223227	227962	223626	-
MW0162017	T3_positive	UDP-N-acetylmuramic acid	Nucleotides and derivatives	Nucleotides and derivatives	C20H28N3O19P2-3	699.065	676.079	0.9958	[M+Na]+	0.332801	3	0.9917	rp	18867-75-9	24772978	-	-	-	14136.7	37666.8	37441.5	18204.6	23824.7	12568.3	14477.6	37914.6	23745.7	18713.2	28567.4	25004.3	14093.7	9862.84	13389.9	-
ZINC70451010	T3_positive	Bruceantarin	Terpenoids	Triterpene	C28H30O11	581.152	542.179	4.4445	[M+K]+	0.346749	3	0.9914	rp	41451-76-7	3084828	-	-	-	2.42376e+06	2.23058e+06	2.24317e+06	3.0264e+06	2.8336e+06	2.95573e+06	2.99318e+06	2.80118e+06	2.7037e+06	2.74322e+06	2.58827e+06	2.59401e+06	2.48055e+06	2.48716e+06	2.50374e+06	-
MEDL01942	T3_positive	Dibutyl phthalate	Phenolic acids	Phenolic acids	C16H22O4	301.14	278.152	8.7353	[M+Na]+	0.47675	3	0.9882	rp	84-74-2	3026	HMDB0033244	-	C14214	53113	54510.5	51958.5	62050.8	59141.8	67372.9	60707.8	63671.2	61598.8	59817.3	62649.9	58937.3	62635.7	62406.4	62631.8	-
MEDP1295	T3_positive	Cytarabine	Nucleotides and derivatives	Nucleotides and derivatives	C9H13N3O5	244.092	243.085	1.1546	[M+H]+	3.74747	3	0.9843	rp	147-94-4	6253	HMDB0015122	-	C02961	24108.8	24109.3	23039.1	10744.1	9600.78	11976.1	17926.6	16108	18645.5	48477.4	59797.6	65633.9	33405.8	35220.2	35533.8	-
MW0127932	T3_positive	Rubemamine	Alcohol and amines	Amines	C21H25NO5	394.165	371.173	6.708	[M+Na]+	0.6825	3	0.9832	rp	69444-90-2	1042026	HMDB0032226	-	-	2.32103e+06	1.78262e+06	1.78197e+06	303131	117578	276473	1.08417e+06	854624	395441	1.50939e+06	2.36818e+06	2.1124e+06	35782.4	39458.6	39447.9	-
MEDL02347	T3_positive	L-Phenylalanine	Amino acids and derivatives	Amino acids and derivatives	C9H11NO2	166.085	165.079	1.9862	[M+H]+	3.66051	3	0.9821	rp	63-91-2	6140	HMDB0000159	28	C00079	129026	122148	133257	152652	146378	128210	113511	116064	104913	119172	112968	123969	128269	127160	129499	ko00360,ko00400,ko00460,ko00470,ko00940,ko00960,ko00966,ko00970,ko00999,ko01100,ko01110,ko01210,ko01230,ko02010
MEDP0160	T3_positive	Adenosine	Nucleotides and derivatives	Nucleotides and derivatives	C10H13N5O4	268.104	267.097	1.9269	[M+H]+	0.518427	3	0.9783	rp	58-61-7	60961	HMDB0000050	86	C00212	214128	181061	199975	292328	295625	280929	344740	381002	378619	364612	339309	328194	304580	303006	301594	ko00230,ko01100,ko01232,ko02010
MEDL00809	T3_positive	Tryptamine	Alkaloids	Plumerane	C10H12N2	161.106	160.1	2.8488	[M+H]+	2.78313	3	0.9761	rp	61-54-1	1150	HMDB0000303	-	C00398	27120.1	32138.8	27552.5	14540.4	18685.3	19509.5	23231.7	23650.2	26863.2	63938	74386.6	71061.6	31946.1	32546.9	32071.5	ko00380,ko01100,ko01110
MEDL02040	T3_positive	(+)-Gallocatechin	Flavonoids	Flavanols	C15H14O7	307.082	306.074	2.3808	[M+H]+	1.46546	3	0.976	rp	970-73-0	65084	HMDB0038365	-	C12127	1.6005e+06	1.43518e+06	1.56535e+06	1.65221e+06	1.58388e+06	1.48363e+06	1.50533e+06	1.68858e+06	1.75815e+06	1.52286e+06	1.52064e+06	1.30964e+06	1.4568e+06	1.44424e+06	1.44356e+06	ko00941,ko01110
MW0103923	T3_positive	(E)-2-phenyl-4-(thiophen-2-ylmethylene)oxazol-5(4H)-one	Others	Lactones	C14H9NO2S	273.075	255.035	5.6804	[M+NH4]+	0.99825	3	0.9757	rp	68100-05-0 | 88991-45-1	1549752	-	-	-	378181	424523	505402	243644	131460	153960	303917	268671	259740	358866	368944	313929	102827	100332	106319	-
MEDP0251	T3_positive	Trigonelline	Alkaloids	Pyridine alkaloids	C7H7NO2	138.054	137.048	0.8385	[M+H]+	3.60858	3	0.9743	rp	535-83-1	5570	HMDB0000875	273	C01004	170203	172079	191715	226163	219988	246926	201802	181620	167084	209922	214990	240651	249451	259424	260461	ko00960
pmp000596	T3_positive	Quercetin-3-O-(2''-O-galactosyl)glucoside	Flavonoids	Flavonols	C27H30O17	649.138	626.148	3.8557	[M+Na]+	1.11826	3	0.9728	rp	56782-99-1	-	-	-	-	63189.1	66082.1	68729.8	74675.3	65194.5	69038.7	59909.2	59379.6	57052.7	81982.1	80802.8	81700.1	62511.8	62436.6	61806.2	-
MEDL00586	T3_positive	Arginine	Amino acids and derivatives	Amino acids and derivatives	C6H14N4O2	175.118	174.112	0.8579	[M+H]+	2.81737	3	0.9713	rp	74-79-3	6322	HMDB0000517	5502	C00062	17260.4	6065.69	6822.26	410963	414226	550404	261514	247943	224613	344872	578299	466049	293865	294049	287271	ko00220,ko00261,ko00330,ko00470,ko00970,ko01100,ko01110,ko01230,ko02010
MW0004453	T3_positive	1,2-Benzenedicarboxylic acid, 4,4'-oxybis-	Benzene and substituted derivatives	Benzene and substituted derivatives	C16H10O9	369.019	346.033	0.602	[M+Na]+	1.205	3	0.9708	rp	7717-76-2	82136	-	-	-	84442	71515.3	75883.3	83806.6	83844.3	72545.1	72590.9	91510.6	79397.9	86463.3	82102.9	81221.6	81162.3	80687.5	81214	-
Lmjp002596	T3_positive	Quercetin 3-sambubioside	Flavonoids	Flavonols	C26H28O16	619.127	596.138	4.1235	[M+Na]+	1.23311	3	0.9701	rp	83048-35-5	5487635	-	-	C12637	270564	193556	240271	171239	168086	248001	170282	190344	258629	147794	181664	158986	174395	175445	178458	ko00944
MEDP0039	T3_positive	Betaine	Alkaloids	Alkaloids	C5H11NO2	118.085	117.079	0.8189	[M+H]+	2.00642	3	0.969	rp	107-43-7	247	HMDB0000043	-	C00719	1.03325e+07	1.08105e+07	1.14158e+07	1.053e+07	9.87663e+06	1.07686e+07	1.22314e+07	1.0733e+07	9.94921e+06	1.03789e+07	1.05655e+07	1.14126e+07	1.11935e+07	1.10554e+07	1.12049e+07	ko00260,ko01100,ko02010
MW0063351	T3_positive	Methyl ricinoleate	FA	Others	C19H36O3	313.273	312.266	8.7353	[M+H]+	1.387	3	0.9665	rp	141-24-2 | 41989-07-5	5354133	-	45190	-	79562.3	89337.5	107808	109467	96452	87207.6	121965	120170	119172	117015	101125	122403	89009.6	93571.5	87415.7	-
MEDP0081	T3_positive	Serotonin	Alkaloids	Plumerane	C10H12N2O	177.101	176.095	1.6124	[M+H]+	2.7662	3	0.9635	rp	50-67-9	5202	HMDB0000259	-	C00780	616511	591184	439621	551865	378244	356624	548950	568006	452013	480437	631605	480222	512358	530758	560437	ko00380,ko01100,ko01110
MEDL02744	T3_positive	Bergaptol	Lignans and Coumarins	Coumarins	C11H6O4	240.987	202.027	0.6217	[M+K]+	1.52175	3	0.9634	rp	486-60-2	5280371	HMDB0013679	-	C00758	282619	243418	264887	381807	290729	292321	256798	290959	224026	257867	220861	256461	308652	308271	308269	ko00999,ko01110
MEDP0129	T3_positive	Phenethylamine	Alkaloids	Alkaloids	C8H11N	122.095	121.089	2.3215	[M+H]+	4.55377	3	0.9631	rp	64-04-0	1001	HMDB0012275	-	C05332	62713.9	62057.7	63993.8	65814.8	62610.9	56650	48404.1	46279.8	46633.1	77537.2	72450.3	77010.9	62507.1	61935.9	62559.7	ko00360,ko01100
MEDL02035	T3_positive	Myricetin	Flavonoids	Flavonols	C15H10O8	319.045	318.038	4.0337	[M+H]+	1.68527	3	0.9621	rp	529-44-2	5281672	HMDB0002755	3448	C10107	650085	392574	803947	222125	288974	240300	223747	220595	196848	761787	219099	195855	445477	524385	468219	ko00941,ko00944,ko01110
MEDP0085	T3_positive	Tyramine	Alkaloids	Alkaloids	C8H11NO	138.09	137.084	1.235	[M+H]+	4.30798	3	0.96	rp	51-67-2	5610	HMDB0000306	60	C00483	85829.4	82268.6	91982.2	55459.9	48811.8	50252.4	57383	61135.8	56387.6	95360.1	90218.9	90547.8	81773.5	81655.9	80035.8	ko00350,ko00950,ko01100,ko01110,ko01240
MEDP0025	T3_positive	L-Tryptophan	Amino acids and derivatives	Amino acids and derivatives	C11H12N2O2	205.096	204.09	2.5186	[M+H]+	4.16712	3	0.9585	rp	73-22-3	6305	HMDB0000929	5879	C00078	191389	185597	195985	353820	333164	338097	265449	295256	272241	344497	350607	364287	272041	268609	269272	ko00260,ko00380,ko00400,ko00966,ko00970,ko00999,ko01100,ko01110,ko01210,ko01230,ko01240
MW0113168	T3_positive	5-(2,3-Dihydroxy-3-methylbutyl)-4-(3,4-epoxy-4-methylpentanoyl)-3,4-dihydroxy-2-isopentanoyl-2-cyclopenten-1-one	Others	Ketone compounds	C21H32O8	430.243	412.21	5.1955	[M+NH4]+	1.74232	3	0.9583	rp	18964-32-4	131750954	HMDB0030082	-	-	542351	513601	507327	502760	543171	470274	350268	343044	356482	728770	746376	707580	535655	532271	532346	-
MW0129856	T3_positive	12a-Hydroxydolineone	Others	Ketone compounds	C19H12O7	375.04	352.058	0.9166	[M+Na]+	1.743	3	0.9583	rp	28617-71-2	13885696	HMDB0030756	-	-	16341.7	15792.5	8124.22	37367.1	27755.4	21899	49602.9	64011.8	27305	37815.5	21796.7	22839.6	25720.8	13327.3	23093.4	-
MEDN0806	T3_positive	Aceglutamide	Amino acids and derivatives	Amino acids and derivatives	C7H12N2O4	211.064	188.08	4.2093	[M+Na]+	1.76725	3	0.9577	rp	2490-97-3	182230	HMDB0006029	-	-	23166.6	18857.2	23749.8	36802.2	31886.5	31371.9	42499.4	41894.9	38413.7	18371.6	16852.2	7564.45	25699.5	25846.1	25962.7	-
MEDP1027	T3_positive	Maltol	Heterocyclic compounds	Heterocyclic compounds	C6H6O3	127.038	126.032	2.1244	[M+H]+	2.45814	3	0.9574	rp	118-71-8	8369	HMDB0030776	-	C11918	762992	723374	770628	621746	588197	606444	645130	663911	619737	714912	694930	740350	705574	700273	705416	ko01110
MEDP0101	T3_positive	4-Hydroxycinnamic acid	Phenolic acids	Phenolic acids	C9H8O3	165.054	164.047	3.1231	[M+H]+	0.835691	3	0.9572	rp	501-98-4	637542	HMDB0002035	6450	C00811	282054	276551	284277	378881	359879	365535	315444	306818	305486	278871	259379	276735	306882	309351	309282	ko00130,ko00350,ko00940,ko00950,ko01100,ko01110
MW0011239	T3_positive	Dihydroroseoside	Others	Ketone compounds	C19H32O8	406.242	388.21	3.8359	[M+NH4]+	1.7955	3	0.9571	rp	142235-28-7	16196969	HMDB0040614	-	-	75606.2	73682.7	78489.6	141648	147534	145738	135025	135815	131168	139922	138293	133058	123667	122792	123031	-
MEDL00820	T3_positive	Cytosine	Nucleotides and derivatives	Nucleotides and derivatives	C4H5N3O	112.049	111.043	1.1751	[M+H]+	3.31219	3	0.957	rp	71-30-7	597	HMDB0000630	283	C00380	30145.5	54977.1	46291.1	21636.4	19238.9	17307.1	35560.4	32741.8	26460.8	86506.4	100473	105464	62015.2	64373.2	62366.3	ko00240,ko01100,ko01232
MW0138241	T3_positive	Sophoricoside	Flavonoids	Isoflavones	C21H20O10	433.113	432.106	2.9856	[M+H]+	1.05012	3	0.9561	rp	152-95-4	5321398	HMDB0003217	47680	-	719452	562397	731288	639404	654243	653587	521268	664800	546124	644371	701321	628035	605947	613478	607597	-
MEDN0243	T3_positive	Pyridoxine	Others	Vitamin	C8H11NO3	170.08	169.074	1.1751	[M+H]+	2.20644	3	0.9557	rp	65-23-6	1054	HMDB0000239	-	C00314	164945	121320	146637	62001.2	18830.3	62665.4	95696.4	99893.7	65783	82303.7	87053.8	78157.6	34308.4	35077.9	33673.8	ko00750,ko01100,ko01240
MEDN0037	T3_positive	Dopamine	Alkaloids	Phenolamine	C8H11NO2	154.085	153.079	1.1751	[M+H]+	3.42277	3	0.9555	rp	62-31-7	681	HMDB0000073	64	C03758	60693.6	60554.7	58922.1	56660.8	46449.4	47950.6	63728.4	70030.8	60030.3	51537.1	51131.1	51435	59132.6	59417	58183.5	ko00350,ko00950,ko00965,ko01100,ko01110
MW0140082	T3_positive	Methyl (+)-7-isojasmonate	Organic acids	Organic acids	C13H20O3	225.148	224.141	3.8852	[M+H]+	1.8885	3	0.9549	rp	95722-42-2	6427970	HMDB0301800	-	C16318	28430.1	19131	38804.9	86544.5	84689.3	69182.5	55529.8	71143.3	48708.6	74713.3	58519.7	62154.3	68708.6	68349.1	68662.9	ko00592,ko01110
MW0114590	T3_positive	Hexaethylene glycol	Alcohol and amines	Alcohols	C12H26O7	300.201	282.168	2.9659	[M+NH4]+	0.673993	3	0.9547	rp	2615-15-8	17472	HMDB0061822	-	-	9606.9	14391.1	11815.1	19122.7	21441.3	14811.8	15353.5	8764.05	18168.8	18071.9	16448.7	15879.2	13665.8	13400.7	13684.8	-
MEDP0827	T3_positive	3,5,5-Trimethyl-2-cyclohexen-1-one	Others	Ketone compounds	C9H14O	139.11	138.105	5.8419	[M+H]+	2.47428	3	0.9545	rp	78-59-1	6544	HMDB0031195	-	C14743	70943.3	67970.8	75447.1	71021.6	61435.6	73682.6	68954.2	70597.3	62213.4	80861.4	68874.6	76030.3	90999.3	91124.5	91361.6	-
MW0006461	T3_positive	New fuchsin free base	Benzene and substituted derivatives	Benzene and substituted derivatives	C22H23N3	368.16	329.189	5.1753	[M+K]+	2.0055	3	0.9523	rp	25739-74-6	18612	-	-	-	593676	616389	699492	101245	98905.3	103240	422266	270443	131734	303062	417727	341470	49038	40573.1	51375.7	-
MEDP1493	T3_positive	N6-Methyladenosine	Nucleotides and derivatives	Nucleotides and derivatives	C11H15N5O4	282.119	281.112	1.1751	[M+H]+	0.277399	3	0.9511	rp	1867-73-8	102175	HMDB0004044	-	-	33259.6	26840.4	28833.7	33117.1	32429.8	36715.2	29977.9	29570.7	27549.3	39881.2	38884.7	43749.3	33816.7	34686.8	34912.6	-
MEDN0431	T3_positive	N2,N2-Dimethylguanosine	Nucleotides and derivatives	Nucleotides and derivatives	C12H17N5O5	312.13	311.123	2.3215	[M+H]+	2.74534	3	0.9504	rp	2140-67-2	135501639	HMDB0004824	-	C74036	5300.06	5583.63	7092.7	6184.9	4713.09	5713.03	5325.18	6114.83	4794.94	12685.4	13451.1	12512.4	7594.42	7568.76	7791.63	-
MEDP1126	T3_positive	D-(-)-alpha-Phenylglycine	Amino acids and derivatives	Amino acids and derivatives	C8H9NO2	120.08	151.063	1.9862	[M+H-H2O]+	3.13962	3	0.9503	rp	875-74-1	70134	-	-	-	187906	178456	201115	239452	226451	214649	159219	164704	155578	187089	171750	190196	199139	198682	199273	-
MEDP2105	T3_positive	3,6,9,12,15,18,21-Heptaoxatricosane-21,23-diol	Benzene and substituted derivatives	Benzene and substituted derivatives	C16H34O9	388.254	370.22	3.5388	[M+NH4]+	0.405618	3	0.949	rp	5117-19-1	78798	-	-	-	325054	796432	341209	456748	882612	604976	410888	477674	541664	505442	604501	422576	519919	518220	519506	-
MEDP1448	T3_positive	1-Stearoyl-sn-glycerol	GL	MG	C21H42O4	359.315	358.308	8.7353	[M+H]+	0.76377	3	0.9487	rp	22610-61-3	15560610	HMDB0011131	-	-	242636	447772	354444	427983	421617	462837	475054	403837	291549	335531	441661	151738	238240	243018	240942	-
MEDL02018	T3_positive	(2E)-Decenoyl-ACP	Amino acids and derivatives	Amino acids and derivatives	C6H11NO2	130.085	129.079	1.1146	[M+H]+	2.77819	3	0.9472	rp	52-52-8	2901	HMDB0062225	-	C03969	20950.1	7420.93	27171.3	19082.8	16776.2	6448.19	24643.4	2299.91	22969.5	12360.7	13058.6	18578.5	21503.8	22998.7	20022.6	-
MEDP1001	T3_positive	delta-Hexanolactone	Others	Lactones	C6H10O2	115.074	114.068	3.8359	[M+H]+	4.88098	3	0.9463	rp	823-22-3	13204	HMDB0000453	5442	-	14789.9	15345.4	15153.5	17166.1	14567	15594.2	14033	16153.6	15664.6	18220.5	14315.2	16385.8	18608.5	18652.3	18725.2	-
MEDL01799	T3_positive	Isoscutellarein	Flavonoids	Flavones	C15H10O6	287.055	286.048	4.7182	[M+H]+	2.634	3	0.9462	rp	41440-05-5	5281665	HMDB0130166	-	-	9.27883e+06	9.40097e+06	1.0095e+07	8.52897e+06	8.28118e+06	7.63788e+06	8.69683e+06	7.17648e+06	6.96893e+06	7.06155e+06	7.06374e+06	6.8202e+06	8.11036e+06	8.10192e+06	8.11595e+06	-
MEDL02483	T3_positive	5-Hydroxytryptophol	Alkaloids	Plumerane	C10H11NO2	160.075	177.079	2.0257	[M+H-H2O]+	0.902895	3	0.9457	rp	154-02-9	9061	HMDB0001855	5730	-	2.83705e+06	2.5932e+06	1.29585e+06	987083	1.34405e+06	1.58884e+06	1.37181e+06	1.71714e+06	1.84004e+06	2.35485e+06	3.4952e+06	3.36784e+06	1.1517e+06	1.23646e+06	1.25344e+06	-
MW0144228	T3_positive	Acanthifolicin	Organic acids	Organic acids	C44H68O13S	859.432	836.438	6.0746	[M+Na]+	2.31541	3	0.9453	rp	77739-71-0	6440578	-	-	C20006	35268.8	14167.1	23458.5	22156.3	12870.2	4387.62	22744.3	40084	35304	7393.81	6359.07	14178	14930.4	14343.7	14012.8	-
MW0063528	T3_positive	Silenoside C	Steroids	Steroidal saponins	C33H54O13	676.39	658.356	5.9838	[M+NH4]+	2.36634	3	0.9442	rp	83207-65-2	196245	HMDB0034390	-	-	988123	864388	877855	343670	297216	357267	757548	725277	638153	478397	495165	464014	441038	441027	439906	-
MEDL01737	T3_positive	5-Aminoimidazole ribonucleotide	Nucleotides and derivatives	Nucleotides and derivatives	C8H14N3O7P	296.066	295.057	0.7209	[M+H]+	6.33643	3	0.944	rp	25635-88-5	161500	HMDB0001235	6097	C03373	21075.6	29613.9	31270.5	47932.3	37074.2	33791	21292.2	40846.2	31597.9	474.93	31827.3	38562.2	21494	25149.5	25556.5	ko00230,ko00730,ko00860,ko01100,ko01110,ko01240
MEDL01741	T3_positive	Cyclopassifloside V	Terpenoids	Triterpene Saponin	C43H72O17	883.464	860.477	8.7353	[M+Na]+	2.381	3	0.9439	rp	292167-42-1	73800252	HMDB0035947	-	-	14889.9	5054.93	9861.36	14495.5	16309	18155.8	12542.8	9463.71	15113	13002.8	8216.71	14069.6	13113.8	11786.1	14071.6	-
MEDN0011	T3_positive	L-Glutamic acid	Amino acids and derivatives	Amino acids and derivatives	C5H9NO4	148.059	147.053	0.8569	[M+H]+	5.15582	3	0.9436	rp	56-86-0	33032	HMDB0000148	-	C00025	29904.6	30233.1	27391.1	17832	17347.9	35825.2	27459.7	32488.5	36893	33688.8	30716	53704.6	30965.4	31156.5	31880.9	ko00220,ko00250,ko00330,ko00340,ko00430,ko00470,ko00480,ko00630,ko00650,ko00660,ko00860,ko00910,ko00970,ko01100,ko01110,ko01200,ko01210,ko01230,ko01240,ko02010
MEDL02489	T3_positive	Naringenin chalcone	Flavonoids	Chalcones	C15H12O5	273.075	272.068	4.9738	[M+H]+	2.68153	3	0.9433	rp	5071-40-9	5280960	HMDB0029631	-	C06561	180897	180185	188259	112189	109349	111866	155412	153200	139064	125745	126704	121891	119019	120419	120558	ko00941,ko01100,ko01110
MEDP1314	T3_positive	Monoisobutyl phthalate	Others	Lactones	C12H14O4	205.085	222.089	7.1265	[M+H-H2O]+	3.27442	3	0.9396	rp	30833-53-5	92272	HMDB0002056	-	-	30251.1	24020.4	36233.8	38338.2	49349.9	42120.9	43690	55328	51412.5	49364.8	59172.2	50462.4	58308.9	57611.3	58661.7	-
MEDN0455	T3_positive	Guanine	Nucleotides and derivatives	Nucleotides and derivatives	C5H5N5O	152.056	151.049	1.5331	[M+H]+	0.630861	3	0.9391	rp	73-40-5	135398634	HMDB0000132	-	C00242	8603.82	8895.06	8873.86	11889.7	8029.49	10677.7	10926.1	12118.2	10182.5	87842.6	85027.2	90944.3	32882.2	32879.5	32958.3	ko00230,ko01100,ko01232
MEDP1162	T3_positive	1-Methylguanine	Nucleotides and derivatives	Nucleotides and derivatives	C6H7N5O	317.065	165.065	4.7574	[M+H]+	0.684803	3	0.939	rp	938-85-2	70315	HMDB0003282	3778	C04152	302649	322026	306287	196833	191195	190762	242032	228451	228508	276710	256325	308766	249833	250722	250270	-
MEDN0551	T3_positive	3-Indoleacrylic acid	Alkaloids	Plumerane	C11H9NO2	188.07	187.063	2.5186	[M+H]+	3.40068	3	0.9389	rp	29953-71-7	5375048	HMDB0000734	-	-	495789	485054	534656	976625	814829	869691	670594	742195	652934	942481	904890	944257	699906	699724	705706	-
MW0139105	T3_positive	Naringin 4'-glucoside	Flavonoids	Flavones	C33H42O19	743.238	742.232	3.5786	[M+H]+	2.65496	3	0.9378	rp	17257-21-5	42607917	HMDB0033738	-	-	20006.3	18106.4	17634.6	22813.8	24464.2	17427.1	21857.3	23227.7	25512.4	17958.6	18617.4	21104.5	23284.8	23775.5	23788.5	-
MEDP0646	T3_positive	2,3-Dihydrobenzofuran	Benzene and substituted derivatives	Benzene and substituted derivatives	C8H8O	121.064	120.058	1.235	[M+H]+	2.93193	3	0.9378	rp	496-16-2	10329	HMDB0013815	-	-	375035	364019	390390	231762	210566	227829	251755	257202	248474	439899	443765	533187	342769	345043	344103	-
MEDP0125	T3_positive	Choline	Alkaloids	Alkaloids	C5H14NO+	104.106	104.108	0.7799	[M+]+	4.3143	3	0.9375	rp	62-49-7	305	HMDB0000097	56	C00114	866820	789551	860060	1.02427e+06	1.00025e+06	1.02538e+06	1.21333e+06	1.25289e+06	1.26713e+06	1.1039e+06	1.0902e+06	1.1122e+06	1.08492e+06	1.08209e+06	1.08308e+06	ko00260,ko00564,ko01100,ko02010
MEDP0594	T3_positive	Dihydroactinidiolide	Others	Lactones	C11H16O2	181.121	180.115	6.1452	[M+H]+	1.7476	3	0.9368	rp	15356-74-8	27209	HMDB0035240	-	-	112893	109028	119020	160859	169047	187738	146337	154961	142624	210759	262846	237480	165507	165559	167043	-
MW0143071	T3_positive	N-Nitrosothiazolidine	Heterocyclic compounds	Heterocyclic compounds	C3H6N2OS	156.98	118.02	1.2394	[M+K]+	2.70875	3	0.9367	rp	73870-33-4	52687	-	-	-	84270.9	98873.5	142232	179519	97296.5	125679	138287	114752	90966.7	129041	72303.9	80736.4	153823	142646	152439	-
MEDL02015	T3_positive	2-Phenylethanol	Phenolic acids	Phenolic acids	C8H10O	105.069	122.073	2.3215	[M+H-H2O]+	3.16815	3	0.9361	rp	60-12-8	6054	HMDB0033944	-	C05853	220862	212220	218097	245811	237194	219701	165689	165343	169840	297491	288440	294292	239073	238599	239069	ko00360
MEDN0428	T3_positive	Succinyladenosine	Nucleotides and derivatives	Nucleotides and derivatives	C14H17N5O8	384.1	383.108	2.0653	[M+H]+	0.320751	3	0.9326	rp	4542-23-8	165243	HMDB0000912	-	-	4567.38	2929.15	6052.06	1849.41	4602.89	1215.43	4629.42	4286.19	3674.3	8962.74	5413.53	6341.15	4165.03	4189.43	4155.62	-
MEDN0151	T3_positive	Adenine	Nucleotides and derivatives	Nucleotides and derivatives	C5H5N5	136.061	135.054	1.1952	[M+H]+	1.20326	3	0.9303	rp	73-24-5	190	HMDB0000034	85	C00147	105551	118436	109907	119531	122189	108589	106251	108496	108611	147383	159184	151630	131072	126286	128505	ko00230,ko00908,ko01100,ko01110,ko01232
MEDL02617	T3_positive	Kanzonol J	Flavonoids	Other Flavonoids	C26H30O5	461.171	422.209	6.688	[M+K]+	3.13637	3	0.9274	rp	152511-47-2	131752862	HMDB0040605	-	-	1.13599e+06	737077	805070	276135	39792.9	125877	904518	874855	437183	1.10277e+06	1.56562e+06	1.38038e+06	36207.2	33783.2	37938.8	-
MW0117299	T3_positive	Pyrrolidine-1-carboximidamide	Alcohol and amines	Amines	C5H11N3	114.101	113.095	0.8385	[M+H]+	3.2435	3	0.9251	rp	13932-58-6	2794597	-	-	-	20122.4	1163.52	1100.93	15832.3	26141.3	14072.1	16038.9	36169.4	31524.6	66880.6	65474.3	59504.8	32708.1	32665.7	31523.3	-
MEDP0426	T3_positive	Xanthurenic acid	Organic acids	Organic acids	C10H7NO4	206.044	205.037	2.2225	[M+H]+	3.63432	3	0.9247	rp	59-00-7	5699	HMDB0000881	5841	C02470	3926.71	4372.55	5916.78	4610.9	5143.32	3412.18	5085.2	6094.43	5272.4	2713.36	1547.58	3492.57	2808.07	3025.46	2985.65	ko00380
MEDP1122	T3_positive	1-Hexadecanoyl-sn-glycerol	GL	DG	C19H38O4	313.274	330.277	7.9021	[M+H-H2O]+	0.649855	3	0.9205	rp	32899-41-5	3084463	HMDB0011564	-	-	346839	371807	384706	366148	353207	343431	299779	264524	255412	311447	366557	269301	227908	230507	233420	-
MEDP0401	T3_positive	5'-Deoxy-5'-(Methylthio) Adenosine	Nucleotides and derivatives	Nucleotides and derivatives	C11H15N5O3S	298.096	297.09	3.064	[M+H]+	0.635822	3	0.92	rp	2457-80-9	439176	HMDB0001173	3425	C00170	24672.7	20506.1	30879.9	38755.4	18385.7	29543.4	22021.9	7933.36	18992.5	45643.6	63549.1	34456.6	14427.1	14482.7	14706.2	ko00270,ko00908,ko01100
MEDP1310	T3_positive	4-Hydroxy-l-tryptophan	Amino acids and derivatives	Amino acids and derivatives	C11H12N2O3	221.09	220.085	1.2947	[M+H]+	4.14287	3	0.9173	rp	25242-90-4	85479	-	-	C21777	14973.2	13138.7	11578.2	28268.9	30511.4	20346.1	16569.5	18528.3	12300	25301.8	20509.8	23075.4	29957.6	28868.9	30093.2	-
MW0122260	T3_positive	6-Methyladenine	Nucleotides and derivatives	Nucleotides and derivatives	C6H7N5	150.076	149.07	1.179	[M+H]+	3.43818	3	0.9168	rp	443-72-1	67955	HMDB0002099	-	C08434	34163.7	49043.8	35792.2	33652.3	31871.2	35256.8	39196.4	33177.8	40454.6	30648.7	33338.6	37432.5	51410.4	56970.9	56233.1	-
MEDL02050	T3_positive	Niacinamide	Others	Vitamin	C6H6N2O	123.054	122.048	1.553	[M+H]+	4.48959	3	0.9146	rp	98-92-0	936	HMDB0001406	1497	C00153	31237.7	34154.9	35614.3	33606.4	35270.7	36823.3	31709.4	31283	32482.5	15537.9	31090	31996.9	29214.2	27756.6	29128.5	ko00760,ko01100,ko01240
MEDP1339	T3_positive	LPC(18:1/0:0)	Lipids	LPC	C26H53NO7P	522.354	522.356	6.9673	[M+H]+	4.75706	3	0.9141	rp	3542-29-8	53480465	HMDB0010385	-	-	24344	12284.9	28727.5	20915.5	35867.9	20296.3	14163.5	22318.4	53791.4	47817.2	20201.2	30900.2	50628.8	49527.1	50657.2	-
MEDP1660	T3_positive	Bis(2-ethylhexyl) adipate	Others	Lactones	C22H42O4	393.297	370.308	8.7353	[M+Na]+	2.57028	3	0.9136	rp	103-23-1	7641	HMDB0040270	-	C14240	29342.4	34434.5	25040.2	38749.2	42193.2	45874.1	39621.3	43668.5	41669.8	42224.8	44406.3	39102.9	40672.2	40583.4	40759	-
MEDL00431	T3_positive	Agmatine	Alkaloids	Alkaloids	C5H14N4	131.127	130.122	0.8373	[M+H]+	3.57857	3	0.9111	rp	306-60-5	199	HMDB0001432	3523	C00179	287.4	2667.68	1990.16	41145.5	43028.1	38193.6	55484.6	57925.1	58006.9	109212	108369	96757.2	53814.4	53112.7	53848.8	ko00330,ko00999,ko01100,ko01110
MW0054220	T3_positive	Koryoginsenoside R1	Steroids	Steroid	C46H76O15	886.547	868.518	6.688	[M+NH4]+	3.94017	3	0.9106	rp	171674-97-8	131753115	HMDB0041351	-	-	64996.1	28547.1	41359	79540.4	132999	65741.1	87890	94192.6	95173.3	96145.5	170924	141355	116801	118359	117809	-
MW0011264	T3_positive	(3R,7R)-1,3,7-Octanetriol	FA	Others	C8H18O3	185.114	162.126	8.755	[M+Na]+	3.98625	3	0.9096	rp	217650-11-8	85279741	HMDB0033625	-	-	176234	186305	141969	148042	148257	160204	147549	170917	174794	143966	141671	162553	185789	181585	181963	-
MEDN0006	T3_positive	L-Tyrosine	Amino acids and derivatives	Amino acids and derivatives	C9H11NO3	182.08	181.074	1.1751	[M+H]+	4.69027	3	0.9086	rp	60-18-4	6057	HMDB0000158	34	C00082	35260.1	27982.7	27093.1	38420.5	37275.3	36349.1	31903.9	34665.5	34612.8	38493.3	36704.5	35702.3	32563.8	32173.5	32485.2	ko00130,ko00261,ko00350,ko00360,ko00400,ko00460,ko00730,ko00940,ko00950,ko00965,ko00966,ko00970,ko00999,ko01100,ko01110,ko01210,ko01230,ko01240
MEDP1278	T3_positive	4-Methyl-5-thiazoleethanol	Others	Others	C6H9NOS	144.044	143.041	2.8878	[M+H]+	2.38366	3	0.9071	rp	137-00-8	1136	HMDB0032985	-	C04294	19285.8	26424	22968.5	34727.5	26946.4	42020.5	25713.6	34417.3	31343.6	14463.9	11402.4	8289.34	18074	16989.7	19551.4	ko00730,ko01100,ko01240
MEDN0085	T3_positive	Phenylglyoxylic acid	Organic acids	Organic acids	C8H6O3	151.038	150.032	2.3808	[M+H]+	4.23525	3	0.9046	rp	611-73-4	11915	HMDB0001587	-	C02137	125934	93933.1	99427.8	108589	107144	94654	94631.4	107656	111920	96696.1	95041.2	85952.1	91664.2	92368.5	91626.1	ko00360,ko01100
MW0011359	T3_positive	(1S)-(+)-(10-Camphorsulfonyl)oxaziridine	Benzene and substituted derivatives	Benzene and substituted derivatives	C10H15NO3S	268.034	229.077	0.602	[M+K]+	4.33975	3	0.9025	rp	104322-63-6 | 153221-24-0	7128360	-	-	-	100562	92018	88965.6	100667	105526	101135	91105.9	98055.4	104018	110684	107000	108720	89362.6	85425.4	89023.9	-
MEDL02211	T3_positive	Sesamol	Lignans and Coumarins	Lignans	C7H6O3	139.038	138.032	2.3808	[M+H]+	2.48716	3	0.9003	rp	533-31-3	68289	HMDB0033812	-	C10832	514222	426973	437515	485501	482818	428428	414195	468857	496787	437234	426672	394068	421493	416923	415614	-
MEDN0846	T3_positive	Lumichrome	Alkaloids	Alkaloids	C12H10N4O2	243.088	242.08	4.9529	[M+H]+	0.852145	3	0.9001	rp	1086-80-2	5326566	-	-	C01727	9891.11	8957.16	11916.4	23982.9	31061.9	25577.1	14577.9	16225.2	20375.2	22214.6	16865.1	14565.1	34444.2	34466.3	34547	ko00740
MEDP0338	T3_positive	LysoPC 16:0	Lipids	LPC	C24H50NO7P	496.337	495.332	8.7353	[M+H]+	0.756005	3	0.8974	rp	17364-16-8	460602	HMDB0010382	-	C04230	19530.4	30289	29892	39978.5	40838.8	34183.5	50088	47994.7	50759.4	42831	36649.1	49063	39546	40203.2	40243.6	ko00564
MEDP0453	T3_positive	Indole	Alkaloids	Plumerane	C8H7N	117.056	117.058	1.5926	[M+]+	5.78058	3	0.8901	rp	120-72-9	798	HMDB0000738	286	C00463	38281.4	35435.7	32347.2	21765.3	19695.2	23090.3	23584.7	29617.7	20944.7	32282.2	39903.8	39240.8	22688.5	21332	23562.4	ko00380,ko00400,ko00999,ko01100,ko01110
MEDP1836	T3_positive	Nootkatone	Terpenoids	Sesquiterpenoids	C15H22O	201.162	218.167	5.0328	[M+H-H2O]+	3.55005	3	0.8894	rp	4674-50-4 | 28834-25-5	1268142	-	-	C17914	122078	128677	141490	113742	100712	97836.6	102654	75674.2	91040	116955	125654	116426	109122	109273	109419	-
MW0117179	T3_positive	1-Methoxyspirobrassinin	Alkaloids	Plumerane	C12H12N2O2S2	318.998	280.034	0.8579	[M+K]+	5.04775	3	0.8885	rp	156499-63-7	11425998	HMDB0034303	-	-	25114.9	18153.4	27202.8	63300.9	57625.8	47985	29600.3	52879	50805.1	45571.6	42541.6	47358.5	35323.5	35945.4	31649.2	-
MW0140350	T3_positive	trans-2-Carboxybenzylidenepyruvic acid	Benzene and substituted derivatives	Benzene and substituted derivatives	C11H8O5	258.997	220.037	0.6217	[M+K]+	5.4335	3	0.8811	rp	85896-59-9	5280421	-	-	C01275	4691.5	9040.05	10613.8	17950.7	12791.4	15223.3	12946.1	5507.72	8538.15	13718	11069.4	12217	13204.7	13414	13496.8	-
MW0149372	T3_positive	N-Demethylconoduramine B640243K425	Alkaloids	Alkaloids	C42H50N4O5	708.416	690.378	6.0242	[M+NH4]+	5.61877	3	0.8775	rp	66086-99-5	5477055	-	-	-	766990	709752	730134	407307	416498	457636	940075	944553	836534	673273	685477	693785	610076	608711	609569	-
MEDL02650	T3_positive	Cyclomorusin	Flavonoids	Other Flavonoids	C25H22O6	457.111	418.142	3.4	[M+K]+	5.64734	3	0.877	rp	62596-34-3	5481969	HMDB0030687	-	C17867	287954	275839	301715	217315	90358.3	184026	273804	246140	200800	275072	300180	259755	42216.4	39807.7	40320.2	-
MEDL02145	T3_positive	Procyanidin B1	Tannins	Proanthocyanidins	C30H26O12	1174.32	578.142	2.8197	[2M+NH4]+	8.48735	3	0.8768	rp	20315-25-7	11250133	HMDB0029754	-	-	4288.92	880.84	2391.41	1941.28	2390.05	1289.47	12647.9	8186.78	9355.85	2278.24	4810.46	3809.44	1692.85	1749.11	1803.74	-
MEDP1796	T3_positive	Perillyl alcohol	Terpenoids	Monoterpenoids	C10H16O	135.115	152.12	3.7565	[M+H-H2O]+	4.30577	3	0.8753	rp	536-59-4	10819	HMDB0003634	6969	C02452	24901	25157.9	26489.2	30141	30157.5	27018.3	21429.9	20764.3	25211.8	32160.1	31017.8	39714.6	26625.1	26432.2	26568.1	ko00902,ko01110
MEDP0296	T3_positive	4-Guanidinobutyric acid	Organic acids	Organic acids	C5H11N3O2	146.091	145.085	0.8579	[M+H]+	0.0445382	3	0.8748	rp	463-00-3	500	HMDB0003464	6938	C01035	9566.78	5363.82	9878.24	8057.31	12395.6	15117.5	11498.9	26511.4	33411.3	20648.4	19051.7	19377	11739.5	10234.2	12484.1	ko00330,ko01100
MEDL00352	T3_positive	Glu-Val	Amino acids and derivatives	Amino acids and derivatives	C10H18N2O5	247.127	246.122	1.8012	[M+H]+	2.30543	3	0.8707	rp	5879-06-1	6992567	HMDB0028832	-	-	20375	19824.2	19447	36963.2	37777.7	36317.3	27372.7	30474.2	29907.3	31732.3	31605.8	29355.4	31421	31920.4	31947.2	-
MEDN0563	T3_positive	2-Benzylsuccinic acid	Organic acids	Organic acids	C11H12O4	277.069	208.074	6.2058	[M+Na+HCOOH]+	2.86001	3	0.8699	rp	884-33-3	3858	HMDB0012127	-	-	6955.58	5977.58	4136.23	6768.25	7477.8	4422.86	5369.57	8322.79	8354.85	8768.55	8274.37	9298.46	12129.7	12125.3	12234.4	-
MW0063235	T3_positive	Pulegone	Terpenoids	Terpene	C10H16O	153.126	152.12	4.7771	[M+H]+	3.69349	3	0.8678	rp	6894-43-5	442495	HMDB0035602	-	C09893	211189	199966	198398	116659	114400	118029	140705	128236	122614	138789	127192	127580	141491	142381	142508	ko00902,ko01110
MEDP1685	T3_positive	Phytosphingosine	Lipids	Sphingolipids	C18H39NO3	318.301	317.293	5.6603	[M+H]+	0.493369	3	0.8674	rp	554-62-1	122121	HMDB0004610	7066	C12144	1.11483e+06	886840	1.07619e+06	1.18311e+06	1.08595e+06	1.11361e+06	1.00795e+06	1.09867e+06	1.04373e+06	637702	1.05448e+06	1.22169e+06	1.73173e+06	1.71452e+06	1.73242e+06	ko00600,ko01100
MEDL00101	T3_positive	Sphinganine	SL	SPH	C18H39NO2	302.305	301.298	6.0444	[M+H]+	1.51442	3	0.8636	rp	764-22-7	91486	HMDB0000269	-	C00836	71613.4	69373.8	68899	70845.2	69610.3	58667.9	65584.2	54293.7	57900.7	70480.9	50428.4	59885.3	96248.3	96270.4	97011.6	ko00600,ko01100
MEDP1904	T3_positive	1-(9Z,12Z-octadecadienoyl)-glycero-3-phosphoethanolamine	GP	LPE	C23H44NO7P	478.293	477.286	6.6279	[M+H]+	2.77053	3	0.8628	rp	85046-18-0	52925130	HMDB0011507	-	-	183200	229099	245087	166088	217414	208092	197247	195940	162239	278923	344639	321409	267538	264171	259936	-
MEDP0777	T3_positive	Diethyl malonate	Organic acids	Organic acids	C7H12O4	178.104	160.074	1.6124	[M+NH4]+	7.08212	3	0.8541	rp	105-53-3	7761	HMDB0029573	-	-	86657.5	81108.2	62993.9	75183.3	51364.7	46639.2	75876.9	75776.7	61384.9	123541	86169.6	68828.8	67217	64989.8	62474.5	-
MEDN1026	T3_positive	Biosone	Terpenoids	Triterpene	C30H46O4	471.353	470.34	3.4	[M+H]+	10.99	3	0.8497	rp	471-53-4	18526330	HMDB0011628	-	C02283	18118.7	17340.5	19340.8	31602.8	28127.2	34372.1	22387.7	29178.1	23203.2	38187.7	36576.2	30734.5	29957.1	29871.7	30328.1	-
MEDL01843	T3_positive	Matairesinol	Lignans and Coumarins	Lignans	C20H22O6	359.149	358.142	3.954	[M+H]+	1.08758	3	0.8484	rp	580-72-3	119205	HMDB0035698	-	C10682	31889.6	29674.1	31643	64969.5	60340.9	68093.7	46005.2	44859.1	38566	61575.9	65569.8	60729.7	46906.8	46757.1	47215.5	ko00999,ko01100,ko01110
MEDL02027	T3_positive	Ferulic acid	Phenolic acids	Phenolic acids	C10H10O4	177.054	194.058	3.8557	[M+H-H2O]+	1.70892	3	0.8471	rp	537-98-4	445858	HMDB0000954	4156	C01494	170469	177238	177366	111771	107389	100863	188232	180782	190682	117676	113186	112907	141011	140963	141180	ko00940,ko01100,ko01110
MEDN0400	T3_positive	gamma-Linolenic Acid	Lipids	Free fatty acids	C18H30O2	279.231	278.225	6.708	[M+H]+	2.78986	3	0.8402	rp	506-26-3	5280933	HMDB0003073	386	C06426	18036.8	15455.5	15851	13792.8	32345.9	16822.3	12170.9	15742.6	17519.8	28701.7	24289.1	24994.8	20835.8	19972.2	18834.8	ko00591,ko01040,ko01100
MEDP0171	T3_positive	Inosine	Nucleotides and derivatives	Nucleotides and derivatives	C10H12N4O5	315.094	268.081	1.8012	[M+HCOO+2H]+	4.47326	3	0.8398	rp	58-63-9	135398641	HMDB0000195	-	C00294	35266.9	36646.9	35152.9	39979.6	49071.9	45195.6	31892.5	36004	41554.4	40683.7	39201.6	46269.8	43137.5	43192.4	43036.3	ko00230,ko01100,ko01232,ko02010
MW0137208	T3_positive	8-Hydroxy-7-methoxycoumarin	Lignans and Coumarins	Coumarins	C10H8O4	193.049	192.042	3.2221	[M+H]+	0.874102	3	0.8304	rp	19492-03-6	146487	HMDB0030692	-	-	59324.5	60352	67242.6	68005.1	62910	65002.6	62703.7	66793.5	71276.5	60730	70127	68973.5	64831.5	64913.6	65101.6	-
MEDL02193	T3_positive	Methyl 4-hydroxycinnamate	Others	Lactones	C10H10O3	225.075	178.063	3.4793	[M+HCOO+2H]+	4.22985	3	0.8295	rp	19367-38-5 | 3943-97-3	5319562	HMDB0131168	-	-	35096.9	31932.1	36387.3	41706.6	46301.1	40617.7	29891.2	31513	30626.4	30002.2	29244.4	31640.5	34391.3	34735.8	34745.4	-
MEDP0513	T3_positive	Palmitic amide	Others	Others	C16H33NO	256.263	255.256	5.6603	[M+H]+	6.01481	3	0.8277	rp	629-54-9	69421	HMDB0012273	-	-	2226.09	3698.3	6943.69	5567.78	493.35	3770.83	4309.02	5388.7	5521.28	2411.05	3856.21	4082.37	4404.58	4113.86	4743.72	-
MEDL02488	T3_positive	Quercetin	Flavonoids	Flavonols	C15H10O7	303.049	302.043	5.3367	[M+H]+	1.39752	3	0.827	rp	117-39-5	5280343	HMDB0005794	-	C00389	383085	342539	339139	226744	238955	160648	256104	236325	237158	258521	265500	249739	249794	251584	256117	ko00941,ko00944,ko01100,ko01110
MEDL02043	T3_positive	Genistein	Flavonoids	Isoflavones	C15H10O5	271.06	270.053	3.717	[M+H]+	1.6013	3	0.8261	rp	446-72-0	5280961	HMDB0003217	3398	C06563	24963.4	41050.3	39952.7	25357.8	37549.8	18558.3	35467.2	59030.5	39120.1	24869.2	25313.4	28942.3	36489.7	36294.8	36340.7	ko00943,ko01100,ko01110
MEDN0721	T3_positive	Metronidazole	Heterocyclic compounds	Heterocyclic compounds	C6H9N3O3	189.09	171.064	4.2287	[M+NH4]+	19.4647	3	0.8206	rp	443-48-1	4173	HMDB0015052	-	C07203	25366.6	24499.8	25702.1	23017.6	14999.1	19106.6	31623.9	17153.2	19846.3	24587.8	26430.8	26860.7	22388.1	22813.5	22495.4	-
MEDN0317	T3_positive	Hippuric acid	Organic acids	Organic acids	C9H9NO3	162.054	179.058	2.8683	[M+H-H2O]+	6.41788	3	0.8199	rp	495-69-2	464	HMDB0000714	1301	C01586	20889.4	19546	24492	30769.2	28106.3	24954	27623.7	26062.9	26842.9	23101	25017.5	25925.9	25498.7	25389.3	25366.5	-
MW0008809	T3_positive	N-Acetyltyramine	Phenolic acids	Phenolic acids	C10H13NO2	162.09	179.095	4.9338	[M+H-H2O]+	1.72555	3	0.819	rp	1202-66-0	121051	-	263635	-	319.21	590.6	368.89	665.58	1090.74	140.7	153.93	557.6	686.74	1369.85	250.04	749.9	1841.7	1826.37	1829.13	-
MW0156556	T3_positive	Scabraside	Benzene and substituted derivatives	Benzene and substituted derivatives	C40H44O20	867.214	844.243	3.9938	[M+Na]+	8.99524	3	0.8189	rp	87686-79-1	159134	-	-	C17918	111902	118978	119653	61571.1	73934.6	90903.6	181403	173431	158655	92991.4	106419	82660	78236	80460	80852.4	-
MW0111333	T3_positive	Triethanolamine	Alcohol and amines	Amines	C6H15NO3	132.101	149.105	0.8189	[M+H-H2O]+	2.48005	3	0.8172	rp	102-71-6	7618	HMDB0032538	-	C06771	25045.3	31195.1	22886.8	35135.6	33438.4	37614.1	27702.5	33087.9	23319	34376.9	36774	30369.1	35193.1	34757.3	35753.9	ko00564
MEDN1299	T3_positive	1-Aminocyclohexanoic acid	Organic acids	Organic acids	C7H13NO2	144.101	143.095	1.1345	[M+H]+	2.20488	3	0.817	rp	2756-85-6	-	-	-	-	17521.6	15038	11161.5	6447.33	10956.1	7641.57	12349.1	7328	9229.72	7257.23	5567.57	9182.63	11133.6	11801.2	11911	-
MEDP1087	T3_positive	MG(18:2/0:0/0:0)	GL	MG	C21H38O4	337.272	354.277	6.6279	[M+H-H2O]+	7.17243	3	0.8151	rp	26545-74-4	5283469	HMDB0242115	-	-	41918.6	67625.6	66821.4	57368.8	84741.5	90907.1	71845.8	78794.9	83865	56765.5	110151	164175	89137.4	93036.1	89889.7	-
MEDP0685	T3_positive	S-Methyl-L-cysteine	Amino acids and derivatives	Amino acids and derivatives	C4H9NO2S	135.043	135.035	0.986	[M+]+	19.7196	3	0.8151	rp	1187-84-4	24417	HMDB0002108	6490	-	37144.1	63132.3	35844.3	32793.1	23853.7	43598.2	28229.2	38839.7	38837.5	41345.1	41174.2	66344.7	32077.9	32278.7	31686.7	-
MW0015599	T3_positive	Agavoside B	Steroids	Steroidal saponins	C39H62O14	772.448	754.414	6.3672	[M+NH4]+	9.33564	3	0.8135	rp	56857-66-0	3044181	HMDB0034211	-	-	496101	314222	349043	223970	237868	245535	454677	450724	438999	420644	458703	438405	367863	367455	366006	-
MEDP0634	T3_positive	FFA(20:1)	Lipids	Free fatty acids	C20H38O2	275.277	310.287	5.6403	[M+H-2H2O]+	8.60162	3	0.8133	rp	93772-82-8	46234793	-	-	-	166777	133472	150049	155313	161630	148032	154821	150187	144823	107352	125200	160604	223258	220760	223368	-
MEDL02331	T3_positive	3,4-Dimethoxycinnamic acid	Phenolic acids	Phenolic acids	C11H12O4	417.156	208.074	4.9538	[2M+H]+	3.23566	3	0.8132	rp	14737-89-4	717531	HMDB0034315	-	-	15743.2	49617.6	31121.3	56934.7	39424.5	51793	61301.2	52730.3	59133.5	25794.9	46091.3	57343.1	37323.2	37680.3	37532	-
MEDP1600	T3_positive	4-Propylphenol	Benzene and substituted derivatives	Benzene and substituted derivatives	C9H12O	119.084	136.089	6.5076	[M+H-H2O]+	3.33165	3	0.8113	rp	645-56-7	12580	HMDB0032625	-	C14311	69481.4	68660.6	60200.3	80677.7	89726.9	69710.8	55410.2	74350.5	85678.8	59784.7	58639	62697.4	94568	95330.5	94621.8	-
mws1068	T3_positive	Kaempferol	Flavonoids	Flavonols	C15H10O6	287.055	286.048	4.4248	[M+H]+	2.28768	3	0.8026	rp	520-18-3	5280863	HMDB0005801	-	C05903	2.76931e+06	2.83224e+06	2.82194e+06	1.19212e+06	2.66937e+06	3.39915e+06	2.66332e+06	3.03939e+06	3.05597e+06	3.06613e+06	2.99889e+06	2.77243e+06	2.83451e+06	2.8383e+06	2.86122e+06	ko00941,ko00944,ko01100,ko01110
MW0147203	T3_positive	Carnosifloside I	Steroids	Steroid	C42H68O13	763.463	780.466	7.5244	[M+H-H2O]+	1.73355	3	0.802	rp	109985-90-2	11953915	-	-	C08790	3245.69	4867.39	4984.36	2417.7	1584.06	3232.36	7372.08	4549.72	5585.78	6579.9	5118.57	2722.43	5810.75	4947.92	5639.87	-
MW0111931	T3_positive	Gallacetophenone	Phenolic acids	Phenolic acids	C8H8O4	337.092	168.042	2.9856	[2M+H]+	3.4664	3	0.8018	rp	528-21-2	10706	-	85166	-	68710.1	68321	67191.8	64477.7	66747.9	69321.7	67805.2	69430.7	67002.2	73158.7	70914.4	75817.1	74364	74849.2	74405.2	-
MEDN0061	T3_positive	Phenylacetylglycine	Amino acids and derivatives	Amino acids and derivatives	C10H11NO3	193.084	193.074	3.5189	[M+]+	14.4666	3	0.8002	rp	500-98-1	68144	HMDB0000821	4237	C05598	6629.08	9258.85	10943.5	15231.5	20137.6	11658.7	10605	5213.57	16793.5	22920.7	19838.4	20626.7	15376.1	15497.8	14719.4	ko00360
MEDP0792	T3_positive	Pyrrolidine	Alkaloids	Pyrrole alkaloids	C4H9N	140.066	71.0735	0.7605	[M+Na+HCOOH]+	3.1395	3	0.7991	rp	123-75-1	31268	HMDB0031641	-	-	39713.6	35564.1	54859.6	52429.3	49308	52288.7	33794.3	35652.2	37870.3	32378.5	31172.3	29764.7	35349.4	34793.4	35368	-
MEDL01879	T3_positive	Nootkatol	Terpenoids	Sesquiterpenoids	C15H24O	221.189	220.183	6.4878	[M+H]+	3.01483	3	0.7975	rp	53643-07-5	182645	HMDB0013688	-	C17915	9686.52	8117.35	11154.4	16549.7	32391.2	25808.2	5625.9	6935.06	8677.88	25915.4	16671.5	15900.9	29393.2	29097.1	27291.8	-
MEDP1101	T3_positive	Methyl (R)-(-)-3-hydroxybutyrate	Organic acids	Organic acids	C5H10O3	118.064	118.063	2.5578	[M+]+	2.92394	3	0.7974	rp	3976-69-0	2724279	-	-	-	50262.9	47912.8	47358.2	75265.7	68231	72873.3	61835.5	71306.7	60651.5	63755.6	85693.5	73723.6	49541.9	47939.2	45436.9	-
MEDN1562	T3_positive	Monobutyl phthalate	Others	Lactones	C12H14O4	205.085	222.089	8.9228	[M+H-H2O]+	3.43422	3	0.7968	rp	131-70-4	8575	HMDB0013247	-	-	90860.2	91252.6	99801.4	93578.1	90110.3	103859	85787.1	94926.3	92552.5	95980.1	88509	97710	91010	91114.1	92615.2	-
MEDN1502	T3_positive	2-Phenylbutyric acid	Organic acids	Organic acids	C10H12O2	211.096	164.084	3.0837	[M+HCOO+2H]+	3.97978	3	0.7963	rp	90-27-7	7012	HMDB0000329	5318	-	45717.7	43166.8	49620.2	44452.1	41693.2	43486.8	42578.2	43015.9	40906.3	49927.3	48170.9	55198.7	47194	46917.3	47493.1	-
FDATN00076	T3_positive	Mercaptopurine	Nucleotides and derivatives	Nucleotides and derivatives	C5H4N4S	191.142	152.016	3.8359	[M+K]+	2.13026	3	0.7952	rp	50-44-2	667490	HMDB0015167	-	C02380	23347.9	25938.8	27972.8	47532	43479.5	45863.7	45254.3	41436	38710.2	41669.2	41055	40552.7	36478.8	36383.1	36476.2	-
MEDP1315	T3_positive	Quinoline	Alkaloids	Quinoline alkaloids	C9H7N	176.069	129.058	0.8385	[M+HCOO+2H]+	5.27198	3	0.7943	rp	91-22-5	7047	HMDB0033731	-	C06413	26026.6	25819.8	27319.1	38990.6	52825.8	39328.3	26729.1	28761.9	31328.9	52892.6	49269.2	60231	101420	103676	95981.5	-
MEDP0507	T3_positive	2-Hydroxycinnamic acid	Phenolic acids	Phenolic acids	C9H8O3	165.053	164.047	1.1751	[M+H]+	5.73299	3	0.7934	rp	614-60-8	637540	HMDB0002641	6727	C01772	15601.3	4634.55	16215	15620.1	16173.7	17848.6	19574.8	17747.5	15701	17777.5	21315.2	18029.5	16808	16572.8	16505.8	ko00360,ko00999,ko01100,ko01110
MEDP0881	T3_positive	Phosphocholine	Alkaloids	Alkaloids	C5H15NO4P+	184.073	184.074	0.8774	[M+H]+	4.87886	3	0.7932	rp	107-73-3	1014	HMDB0001565	6326	C00588	48391.9	31282.2	44692.8	20736.3	12594.1	12154.2	58525.4	35360.2	21962.6	36447.2	45580.4	32091	22375.1	23463.9	22066.1	ko00564,ko01100
MW0117525	T3_positive	N-(3-Hydroxypropyl)phthalimide	Alkaloids	Plumerane	C11H11NO3	252.085	205.074	4.0337	[M+HCOO+2H]+	0.547293	3	0.7931	rp	883-44-3	70160	-	85158	-	14192.1	14117.7	15154.4	10055.7	10595.5	9394.26	14747.6	15262.1	14409.2	9666.82	10832.9	10302.6	11270.7	11603.6	11171.7	-
MW0053661	T3_positive	Glucocerebrosides	SL	Cer	C40H75NO9	696.539	713.544	8.6317	[M+H-H2O]+	2.26794	3	0.7921	rp	497155-61-0	10169092	-	85015	-	15423.8	20654.5	26794.7	25236.2	16105.2	19347.8	19033.1	18936.4	21609.9	19312.5	21047.1	17243.1	9399.78	10087.1	8689.73	-
MW0124673	T3_positive	(E)-Ligustilide	Others	Lactones	C12H14O2	191.105	190.099	4.2484	[M+H]+	5.49675	3	0.7909	rp	4431-01-0	5877292	HMDB0034277	-	-	59550.3	52805.9	63301.2	35130.1	35149	33320.9	35187.1	31615.2	31934.5	50030.3	47652.8	47032.4	41960.7	42133.3	42614.5	-
MEDP1018	T3_positive	5'-Deoxyadenosine	Nucleotides and derivatives	Nucleotides and derivatives	C10H13N5O3	298.113	251.102	1.9992	[M+HCOO+2H]+	7.82073	3	0.7893	rp	4754-39-6	439182	HMDB0001983	-	C05198	7192.18	7696.11	6051.2	3416.74	7859.16	7142.37	5456.1	7341.5	2815.98	10416.7	10898	12922.2	7814.39	7938.17	8036.46	-
MEDN0555	T3_positive	Hydroxyphenyllactic acid	Benzene and substituted derivatives	Phenolic acids	C9H10O4	147.044	182.058	3.5588	[M+H-2H2O]+	0.897651	3	0.7886	rp	306-23-0	9378	HMDB0000755	5723	C03672	2.33532e+06	2.30404e+06	2.41749e+06	1.93499e+06	1.92182e+06	1.86297e+06	2.43115e+06	2.47696e+06	2.4031e+06	2.07298e+06	1.9902e+06	1.98326e+06	2.24211e+06	2.23126e+06	2.24234e+06	-
MW0009918	T3_positive	Thonzylamine	Phenolic acids	Phenolic acids	C16H22N4O	331.154	286.179	4.0926	[M-H+2Na]+	2.85051	3	0.7863	rp	91-85-0	5457	HMDB0240222	-	-	46278.1	49282.9	48896.5	103321	91389.8	79626.5	67150.2	44370.9	51453.1	61324.2	104775	49875.1	64662.9	64975.9	65050	-
MEDN0083	T3_positive	Syringic acid	Phenolic acids	Phenolic acids	C9H10O5	199.059	198.053	2.4202	[M+H]+	0.799749	3	0.7843	rp	530-57-4	10742	HMDB0002085	2256	C10833	25763.3	23720	26934.5	22591.6	22941.3	19276.8	28154.6	28022.5	24489.6	33715.4	30726.1	29828.5	26498.6	26057.5	26267.7	-
MEDN1793	T3_positive	protoveratrine A	Alkaloids	Steroid alkaloids	C41H63NO14	793.458	793.425	6.125	[M+]+	2.84222	3	0.7841	rp	143-57-7 | 1360-61-8	8931	-	43918	-	10475.2	6649.44	3031.14	15251.5	37244.7	63688.3	8857.08	24204.3	1847.27	55806.7	52743.2	12726.1	28981.2	29085.5	26708.8	-
MEDN0156	T3_positive	Cytidine-5'-monophosphate	Nucleotides and derivatives	Nucleotides and derivatives	C9H14N3O8P	341.086	323.052	2.3314	[M+NH4]+	5.16099	3	0.784	rp	63-37-6	6131	HMDB0000095	-	C00055	71610.7	55045.9	47548.7	69435	69306.1	55214.9	63337.8	64349.7	72304.5	67928.8	80892.2	67400.9	70205.1	69663.3	70030.8	ko00240,ko01100,ko01232
MW0114148	T3_positive	Cynarine	Phenolic acids	Phenolic acids	C25H24O12	585.122	516.127	2.0519	[M+Na+HCOOH]+	3.52881	3	0.7835	rp	30964-13-7	5281769	HMDB0030093	-	C10445	265.58	172.88	527.6	1904.34	4571.59	2693.88	635.28	1407	1330.79	1667.75	835.48	944.82	6845.02	6622.02	6871.31	-
MEDP1644	T3_positive	Aniline	Alkaloids	Alkaloids	C6H7N	162.054	93.0578	0.9162	[M+Na+HCOOH]+	2.34026	3	0.7833	rp	62-53-3	6115	HMDB0003012	489	C00292	2444.73	4954.84	2674.12	8840.29	9428.32	6169.35	4115.57	5276.17	6596.72	16826.6	9345.73	13789.3	21430.5	22048.9	22049.3	-
MW0126505	T3_positive	Salsolinol	Heterocyclic compounds	Heterocyclic compounds	C10H13NO2	144.08	179.095	2.8293	[M+H-2H2O]+	2.986	3	0.783	rp	27740-96-1	91588	HMDB0042012	-	C09642	468901	481865	482226	257872	219976	246608	335468	352842	330117	1.11968e+06	1.27296e+06	1.14832e+06	461312	459048	461264	-
MEDP0069	T3_positive	N-Acetylputrescine	Alkaloids	Alkaloids	C6H14N2O	131.127	130.111	1.2549	[M+H]+	21.6049	3	0.7809	rp	18233-70-0	122356	HMDB0002064	3252	C02714	1022.34	2232.03	1035.55	15611	9617.62	20080.6	20803.8	15682.2	24245.4	31356.5	42676.5	56018.6	21733	24527.1	23917.8	ko00330,ko01100
MW0115424	T3_positive	Triethylene glycol monomethyl ether	Alcohol and amines	Alcohols	C7H16O4	351.202	164.105	3.1724	[2M+Na]+	0.710692	3	0.7808	rp	112-35-6	8178	HMDB0062666	-	-	6317.32	2086.83	5578.71	4261.71	9431.04	7119.33	8171.11	9378.4	4624.55	7824.69	9096.05	8490.11	6237.81	5795.59	4767.48	-
MEDP1160	T3_positive	LPE(18:1/ 0:0)	Lipids	LPE	C23H46NO7P	480.31	479.301	8.6912	[M+H]+	1.83689	3	0.7794	rp	89576-29-4	9547071	HMDB0011506	-	-	1.32089e+06	275310	417341	496189	308100	50484.5	167780	128844	866384	307515	119020	1.02477e+06	133528	176743	180321	-
MEDP1800	T3_positive	Sanguinarine	Alkaloids	Isoquinoline alkaloids	C20H14NO4+	396.107	332.092	5.6385	[M+CH3CN+Na]+	3.99789	3	0.7785	rp	2447-54-3	5154	HMDB0029367	-	C06162	15.42	98.49	78.64	261.08	1253.08	568.24	14.78	138.48	589.86	357.2	176.67	439.2	1935.05	1954.24	1983.88	ko00950,ko01100
ZINC2016589	T3_positive	(2R)-2-hex-5-enyloxirane	Heterocyclic compounds	Heterocyclic compounds	C8H14O	211.168	126.105	4.8356	[M+K+HCOOH]+	1.54413	3	0.7785	rp	52485-73-1	6999067	-	-	-	156316	152418	132822	178908	157813	174817	147778	152861	159754	143843	140659	158713	149533	151499	151580	-
MEDP1764	T3_positive	Harmaline	Alkaloids	Plumerane	C13H14N2O	259.084	214.111	3.4793	[M-H+2Na]+	0.180131	3	0.7781	rp	304-21-2	3564	HMDB0030310	-	C06536	5361.34	4629.56	9122.13	26056.3	12318.5	9288.93	23244.9	3257.8	28587.8	3544.67	10561.4	20052.8	28371	28260	28008.1	-
MEDP0546	T3_positive	Oxindole	Alkaloids	Plumerane	C8H7NO	116.054	133.053	1.6124	[M+H-H2O]+	9.41732	3	0.778	rp	59-48-3	321710	HMDB0061918	-	C12312	4402.46	4530.58	4799.48	2736.68	3182.02	2653.97	2523.67	4722.86	2112.34	4357.74	8603.02	4722.65	2699.88	2690.33	2775.51	ko00999,ko01100,ko01110
MEDP0540	T3_positive	Dihydrobiopterin	Heterocyclic compounds	Pteridines and derivatives	C9H13N5O3	240.108	239.102	1.1952	[M+H]+	6.47346	3	0.7778	rp	6779-87-9	135398687	HMDB0000038	-	C02953	34566.6	35350.1	28698.8	33272.7	34954.2	34641.3	31033.8	33011.7	35717.7	35302.5	37572	36408.6	31996	31219.3	31287.5	ko00790,ko01100,ko01240
MW0015923	T3_positive	Artemisinin	Terpenoids	Sesquiterpenoids	C15H22O5	247.132	282.147	4.9338	[M+H-2H2O]+	0.425191	3	0.7773	rp	63968-64-9	68827	-	532	C09538	33993.9	33826.7	37175	19988.8	17230.3	19622.9	20375.8	14609.8	15260.7	17781.9	60087.2	24232.9	19471.9	19069.2	19476.6	-
MEDP0290	T3_positive	Sinapic acid	Phenolic acids	Phenolic acids	C11H12O5	471.129	224.069	3.4594	[2M+Na]+	0.126182	3	0.777	rp	7362-37-0	637775	HMDB0032616	-	C00482	11224.5	13181	9257.23	25593.8	32316.7	26959.9	15231.3	15434.5	15087	17057.8	20024.9	8291.42	16141.6	15703.5	16181.6	ko00940,ko01100,ko01110
MW0169251	T3_positive	Harmine	Alkaloids	Alkaloids	C13H12N2O	259.11	212.095	3.3406	[M+HCOO+2H]+	4.11243	3	0.7766	rp	442-51-3	5280953	HMDB0030311	-	C06538	165067	177005	230333	200941	124139	126585	222433	200348	168782	291092	272817	341454	91795.2	91566.9	91102.8	-
MEDN1412	T3_positive	Aminopterin	Heterocyclic compounds	Heterocyclic compounds	C19H20N8O5	441.174	440.156	5.0169	[M+H]+	21.427	3	0.7758	rp	54-62-6	169371	HMDB0001833	-	-	74060.9	89668.2	75766.1	49091.9	48373.3	30161.8	87576	86562.5	84524.4	73614.8	67607.6	67864.4	74061.5	74141.8	73365.9	-
MEDP1427	T3_positive	Carnitine C8:0(Octanoylcarnitine)	FA	CAR	C15H29NO4	288.144	287.21	3.4793	[M+]+	1.86979	3	0.7758	rp	25243-95-2	11953814	HMDB0000791	-	-	11698.8	12066.5	11787.9	17027.1	18582.8	17856.2	12576.2	10399.8	12164.5	14436.9	14434.2	14442.6	12125.4	12439.3	12077.5	-
MEDP0272	T3_positive	5-Hydroxyindoleacetic acid	Alkaloids	Plumerane	C10H9NO3	209.091	191.058	0.9264	[M+NH4]+	5.062	3	0.7757	rp	54-16-0	1826	HMDB0000763	2975	C05635	2442.18	4509.46	4497.54	14875.1	18791.2	14761.2	8269.99	3568.39	7385.96	26469.8	17737.3	28047.7	25861.2	25771.2	24888.4	ko00380,ko01100
MEDP0526	T3_positive	6-Dimethylaminopurine	Nucleotides and derivatives	Nucleotides and derivatives	C7H9N5	181.121	163.086	4.3659	[M+NH4]+	2.77996	3	0.7747	rp	938-55-6	3134	HMDB0000473	5460	-	38161.2	40198.8	42164.9	46192.9	47112.3	44241.5	44399.3	41645.3	41528.6	43572.8	39584	44722.7	47370.1	46494.3	47390.5	-
MW0111990	T3_positive	2',5'-Dihydroxyacetophenone	Phenolic acids	Phenolic acids	C8H8O3	135.043	152.047	2.2225	[M+H-H2O]+	3.73136	3	0.7746	rp	490-78-8	10279	HMDB0032629	-	-	165725	104702	230812	91530.8	211034	96401.2	136465	88120.5	95553.8	110387	98945.6	104848	120386	126803	127919	-
MEDL01937	T3_positive	2,3-Butanediol	Others	Alcohol compounds	C4H10O2	247.107	90.0681	2.0455	[M+NH4]+	3.08418	3	0.7744	rp	513-85-9	262	HMDB0003156	-	-	12041.4	11850.3	12144.8	15386.9	14331.6	12745.2	13556.7	11804.9	10712.6	16962.1	16464.5	18129	12436.6	12614.7	12606.1	-
MW0003649	T3_positive	3,4-Dimethylbenzoic acid	Phenolic acids	Phenolic acids	C9H10O2	219.064	150.068	6.5076	[M+Na+HCOOH]+	5.58796	3	0.7739	rp	619-04-5	12073	HMDB0002237	6565	-	7429.16	9557.4	10574.8	12203.1	28665.8	17073.6	15109.9	18935.3	31299.8	27659.6	21888.6	25913.8	59960.1	59369.9	59346.9	-
MEDP1981	T3_positive	2,8-Quinolinediol	Heterocyclic compounds	Heterocyclic compounds	C9H7NO2	161.043	161.048	1.0948	[M+]+	4.32255	3	0.7735	rp	15450-76-7	97250	HMDB0240311	-	C06342	16028.8	17845.2	17672.8	13618.4	17859.8	14527	20024	15021.5	14812.6	12984.9	21005	20864.3	12979.6	13433.6	14365	-
MEDL00422	T3_positive	PC(18:3/18:3)	GP	PC	C44H76NO8P	795.569	777.531	8.6714	[M+NH4]+	4.1982	3	0.7732	rp	324054-21-9	52922787	HMDB0008172	-	-	24245.4	28127.9	40158.5	57168.7	43289	39864.6	34806.2	49579.2	33367.7	34911.8	40282.9	35022.3	18781.8	20796.7	9773.94	-
MEDN1317	T3_positive	3,3-Dimethylglutaric acid	Organic acids	Organic acids	C7H12O4	350.159	160.074	5.0944	[M+HCOO+2H]+	0.965008	3	0.7717	rp	4839-46-7	20984	HMDB0002441	6683	-	1647.28	3922.63	5890.09	12860.2	22126.3	13729.8	7391.88	6692.72	10124.4	9688.99	8105.04	10396.5	21393.4	21429.7	21326.6	-
MEDP1186	T3_positive	Methyl-2-pyrrolidone-5-carboxylate	Others	Lactones	C6H9NO3	304.15	143.058	1.9136	[2M+NH4]+	7.28836	3	0.7709	rp	4931-66-2	78646	-	-	-	3953.68	1303.06	4859.31	11210.8	10410.2	6406	1346.7	4642.91	4413.58	7343.92	6112.85	7591.47	8203.01	8113.13	7983.04	-
MEDP1839	T3_positive	3,4-Dimethoxybenzaldehyde	Phenolic acids	Phenolic acids	C9H10O3	235.059	166.063	2.4006	[M+Na+HCOOH]+	2.75859	3	0.7696	rp	120-14-9	8419	HMDB0032138	-	C02201	46851.2	40001.2	43741.8	48569.2	51381.3	43835	41888.9	45048.1	45302	48092.6	49387.7	47883.6	44846.8	44208.3	44170.6	-
MW0146398	T3_positive	Atherospermidine	Alkaloids	Alkaloids	C18H11NO4	611.146	305.069	5.0341	[2M+H]+	4.71988	3	0.7695	rp	3912-57-0	77514	-	-	C09347	385426	372629	425638	166884	124410	153623	243762	215656	219330	194708	144131	164113	219467	217088	219100	-
MEDN1397	T3_positive	Succinylacetone	Organic acids	Organic acids	C7H10O4	176.089	158.058	1.2748	[M+NH4]+	5.95229	3	0.7689	rp	51568-18-4	5312	HMDB0000635	5608	-	7308.65	1439.21	3542.53	3368.89	4767.6	1238.12	4879.17	6014.95	3537.5	1824.56	1151.88	2392.59	2407.5	2401.61	2321.1	-
MEDN0541	T3_positive	DL-3,4-Dihydroxyphenyl glycol	Benzene and substituted derivatives	Benzene and substituted derivatives	C8H10O4	212.091	170.058	1.4933	[M+CH3CN+H]+	6.10365	3	0.7689	rp	28822-73-3	5307	HMDB0000318	-	C05576	3099.75	1469.86	1298.41	893.29	3910.55	3286.73	729.36	2027.96	1836.46	434.05	1251.67	1893.69	1965.08	1985.85	2016.22	ko00350,ko01100
MW0154715	T3_positive	Okadaic acid	Organic acids	Organic acids	C44H68O13	822.488	804.466	6.3227	[M+NH4]+	12.4216	3	0.7687	rp	78111-17-8	446512	HMDB0030441	-	-	109919	98985.6	90093.1	86841.9	77786.7	92915.3	215695	168979	136094	171219	191779	163033	165339	163512	165416	-
MEDN1366	T3_positive	3,5-Dihydroxybenzoic acid	Organic acids	Organic acids	C7H6O4	155.032	154.027	4.4052	[M+H]+	4.93179	3	0.7684	rp	99-10-5	7424	HMDB0013677	-	-	1839.26	2124.17	1375.9	1823.65	1801.87	829.38	1651.22	2159.38	749.43	775.98	2030.53	2066.68	2618.02	2765.23	2862.58	-
MEDP0150	T3_positive	2'-Deoxyinosine	Nucleotides and derivatives	Nucleotides and derivatives	C10H12N4O4	505.176	252.086	3.6377	[2M+H]+	9.30011	3	0.7678	rp	890-38-0	135398593	HMDB0000071	-	C05512	13975.9	15789.8	19157.6	27106.5	7891.76	12935.7	16883	21248.9	17295	21641.5	20699.2	21442.6	15452.9	15544.1	16079.6	ko00230,ko01100,ko01232,ko02010
MW0005990	T3_positive	Aloin	Quinones	Anthraquinone	C21H22O9	401.123	418.126	1.1751	[M+H-H2O]+	0.887266	3	0.7675	rp	28371-16-6 | 8015-61-0 | 5133-19-7	14989	HMDB0035219	-	C17778	16541.8	27872.7	21043.4	32881.2	28803	25981.5	27005.7	20547.5	37541	20303.8	17161.9	21952.2	31102.1	30656.7	30604.7	-
MEDP1667	T3_positive	Phe-Glu	Amino acids and derivatives	Amino acids and derivatives	C14H18N2O5	341.133	294.122	2.4989	[M+HCOO+2H]+	11.8887	3	0.7668	rp	3617-45-6	151134	HMDB0028994	23833	-	2045.58	4644.17	4595	16394	13042	14406.3	6961.08	9548.05	9585.81	10082	16585.3	1933.03	4866.56	4792.4	4444.55	-
MEDN0571	T3_positive	3-Methoxybenzenepropanoic acid	Organic acids	Organic acids	C10H12O3	361.164	180.079	4.0926	[2M+H]+	3.57114	3	0.7657	rp	10516-71-9	66336	HMDB0011751	-	-	9546.66	47029.1	49052.8	92038.3	84314.5	85288.7	64978.2	64094.9	62814.2	75969.2	65201.9	91564.8	61716.7	60589.7	60261.3	-
MW0148880	T3_positive	Eledoisin Related Peptide	Heterocyclic compounds	Heterocyclic compounds	C34H58N8O6S	724.44	706.42	6.3873	[M+NH4]+	12.744	3	0.7644	rp	2990-43-4	151058	-	-	-	121802	73327.9	92080.4	80522.9	119854	83393.2	142877	166529	145326	169960	118354	96620.2	126895	126300	126907	-
MW0120544	T3_positive	4-Hydroxydebrisoquine	Heterocyclic compounds	Heterocyclic compounds	C10H13N3O	191.106	191.106	3.4991	[M+]+	4.73202	3	0.7643	rp	59333-79-8	107669	HMDB0006468	-	-	2358.68	1438.45	1607.13	952.43	923.01	563.57	1643.21	297.2	362.16	9956.25	7943.8	11448.1	1922.79	1763.67	1297.41	-
MW0015543	T3_positive	Acetyl-L-carnitine	Alkaloids	Alkaloids	C9H17NO4	289.091	203.116	2.1048	[M+K+HCOOH]+	0.1011	3	0.7642	rp	3040-38-8 | 14992-62-2	7045767	HMDB0000201	956	C02571	440406	439123	479759	372622	353258	369650	390329	386790	368176	472697	457149	503491	425263	428329	429339	-
MEDP1231	T3_positive	Folic acid	Others	Vitamin	C19H19N7O6	488.156	441.14	4.8163	[M+HCOO+2H]+	2.77011	3	0.764	rp	59-30-3	135398658	HMDB0000121	-	C00504	62164.9	48210.9	53954.6	27041.3	42419.1	39639.2	55034.8	54738.3	62542.9	55346.4	60142.6	66043.3	40230.5	39971.6	38164.8	ko00670,ko00790,ko01100,ko01240
MW0002036	T3_positive	2-(Methylamino)benzoic acid	Benzene and substituted derivatives	Benzene and substituted derivatives	C8H9NO2	193.096	151.063	0.8472	[M+CH3CN+H]+	4.55825	3	0.7639	rp	119-68-6	67069	HMDB0032609	-	C03005	21498.2	25514	29307.8	39720.4	58377.9	34764.2	21363.2	22889.8	21172.9	46896.2	44472	52055.2	89203.5	91593.8	83414.4	ko01110
MEDL00353	T3_positive	Glu-Leu	Amino acids and derivatives	Amino acids and derivatives	C11H20N2O5	305.111	260.137	2.0257	[M-H+2Na]+	7.85011	3	0.7635	rp	5969-52-8	9856500	HMDB0028823	44684	-	85028.1	74158	95580	99155.8	78532.4	84721.8	83812.4	84010.8	73012.2	116401	105552	119231	89169.3	89560.8	89968.2	-
MEDP1061	T3_positive	o-Tyrosine	Amino acids and derivatives	Amino acids and derivatives	C9H11NO3	146.059	181.074	2.5186	[M+H-2H2O]+	1.49409	3	0.763	rp	2370-61-8	91482	HMDB0006050	-	-	70558.9	68845.2	70856.5	129738	115100	118579	90441.1	100994	93253.8	128955	127936	130935	95883.8	94602	95896.1	-
MEDN1335	T3_positive	Cinnamoylglycine	Amino acids and derivatives	Amino acids and derivatives	C11H11NO3	223.106	205.074	1.8012	[M+NH4]+	4.65808	3	0.7629	rp	16534-24-0	709625	HMDB0011621	-	-	253.37	516.51	1386.7	1415.57	1816.85	3532.34	1985.25	2044.13	1068.5	3155.39	3236.18	4457.19	5802.71	5651.85	5297.82	-
MEDP0734	T3_positive	2-Aminophenol	Alkaloids	Phenolamine	C6H7NO	110.063	109.053	3.3802	[M+H]+	7.54553	3	0.7624	rp	95-55-6	5801	-	-	C01987	51440.4	52281.6	55163.1	65226.6	58771.1	61211.7	55261	54986.6	55150	58161.4	54726.9	55821	57263.9	56809.9	57439.9	ko00380,ko01100
MEDP0012	T3_positive	Ornithine	Amino acids and derivatives	Amino acids and derivatives	C5H12N2O2	186.099	132.09	3.3603	[M+NH4]+	3.50974	3	0.7611	rp	3184-13-2	6262	HMDB0000214	27	C00077	4265.62	1360.85	3067.12	3615.88	736.16	2813.16	2552.67	3241.02	3123.42	1387.06	683.48	3581.5	2500.85	2056.29	2565.44	ko00220,ko00330,ko00470,ko00480,ko01100,ko01110,ko01210,ko01230,ko02010
MW0169164	T3_positive	Flavone	Flavonoids	Flavones	C15H10O2	462.186	222.068	5.3558	[2M+NH4]+	6.22647	3	0.7608	rp	525-82-6	10680	HMDB0003075	3359	C10043	3075.37	362.47	1511.36	3367.46	6348.69	2738.05	1139.78	4062.42	5802.73	6439.6	3903.55	4546.38	8571.62	9040.49	8412.35	-
MEDP1604	T3_positive	3-Indoleacetonitrile	Alkaloids	Plumerane	C10H8N2	203.08	156.069	1.553	[M+HCOO+2H]+	2.06524	3	0.7601	rp	771-51-7	351795	HMDB0006524	-	C02938	12969.8	13217.9	9572.02	23526	29790.1	26459.2	17600.6	18360.4	20994.6	17639	15360.3	20790.5	26372.8	26350.6	26763.4	ko00380,ko01100
MEDN0856	T3_positive	2',4'-Dihydroxyacetophenone	Phenolic acids	Phenolic acids	C8H8O3	135.042	152.047	1.4537	[M+H-H2O]+	4.29945	3	0.7599	rp	89-84-9	6990	HMDB0029659	-	C03663	78420.4	49272.2	71501.7	69597.1	44788.5	46486.2	72037.8	64942.8	60930.9	55579.2	66663.1	61210.6	64479.5	66888.6	62219.2	-
MEDP1810	T3_positive	2,2,6,6-Tetramethyl-4-piperidinone	Heterocyclic compounds	Heterocyclic compounds	C9H17NO	222.076	155.131	3.0837	[M-2H+3Na]+	5.69918	3	0.7595	rp	826-36-8	13220	HMDB0031179	-	-	889.71	923.46	841.83	3263.87	3314.99	907.77	1685.61	1180.9	2229.56	530.45	1141.41	2623.88	1914	2003.65	1984.92	-
MEDN0017	T3_positive	D-Pyroglutamic acid	Amino acids and derivatives	Amino acids and derivatives	C5H7NO3	281.072	129.043	0.8189	[2M+Na]+	8.89938	3	0.759	rp	4042-36-8	439685	HMDB0000805	63632	C02237	69391.7	64301	59803.7	43799.8	42281.2	63311.7	33848	30718.8	29312.1	21143.7	26920.1	15570	45608.2	48611.7	46412.9	ko00470,ko01100
MEDL02393	T3_positive	N-Methylnicotinamide	Alkaloids	Pyridine alkaloids	C7H8N2O	295.118	136.064	5.8419	[2M+Na]+	1.16157	3	0.7585	rp	114-33-0	64950	HMDB0003152	-	-	14454.6	20072.9	19367.3	16988.7	17379.2	12041.2	17563.1	18743.9	25434.8	28274.2	22768.5	30059.8	23254.8	22900	23760.5	-
MW0146689	T3_positive	beta-Obscurine	Alkaloids	Isoquinoline alkaloids	C17H24N2O	545.382	272.189	6.8475	[2M+H]+	4.14372	3	0.7584	rp	467-79-8	5460546	-	-	C09890	643858	340301	931524	265770	843444	377044	555161	622579	644419	624610	543696	552512	490254	488723	489845	-
MEDP0525	T3_positive	N-Acetyl-L-alanine	Amino acids and derivatives	Amino acids and derivatives	C5H9NO3	198.006	131.058	1.235	[M-2H+3Na]+	9.13241	3	0.7579	rp	97-69-8	88064	HMDB0000766	5733	-	7278.62	5822.01	9758.27	11381.8	12177.5	13844.8	9919.78	8977.29	5904.27	9102.48	7436.72	7746.1	9393.44	8989.39	9345.52	-
MW0001574	T3_positive	Nodinitib-1	Benzene and substituted derivatives	Benzene and substituted derivatives	C14H13N3O2S	592.181	287.073	2.4989	[2M+NH4]+	4.15308	3	0.7569	rp	799264-47-4	1088438	-	96479	C76555	5239.92	3283.13	4003.71	2914.6	1952.02	3677.78	7507.45	8313.04	6847.37	9359.77	6703.05	337.16	4708.95	4085.94	4625.63	-
MEDL02176	T3_positive	6-Methylcoumarin	Lignans and Coumarins	Coumarins	C10H8O2	161.058	160.052	3.5189	[M+H]+	4.63991	3	0.7565	rp	92-48-8	7092	HMDB0032394	-	-	9245.44	7199.36	8171.67	18571.4	16796	15438.6	12424.2	9145.57	11232.1	22297.5	17714.4	10368.5	11774	11685.5	11140	-
MEDL02641	T3_positive	Moracin M	Phenolic acids	Phenolic acids	C14H10O4	289.07	242.058	5.8621	[M+HCOO+2H]+	7.19326	3	0.7561	rp	56317-21-6	185848	HMDB0033307	-	-	218994	184466	238639	223990	107369	134695	168603	165110	146521	207139	354649	226815	69706.7	68939.6	72570.2	-
MW0107880	T3_positive	L-Homophenylalanine	Amino acids and derivatives	Amino acids and derivatives	C10H13NO2	246.052	179.095	6.0275	[M-2H+3Na]+	0.219622	3	0.756	rp	943-73-7	2724505	-	43203	C17235	12077.5	22930.5	24868	7528.72	1959.96	9393.57	15923.1	18009.5	13024.4	23013.4	20817.5	18034.3	6893.34	6819.79	6990.26	ko00400,ko00966,ko01100,ko01110,ko01210
MEDP0688	T3_positive	Benzophenone	Others	Aldehyde compounds	C13H10O	365.16	182.073	5.0541	[2M+H]+	9.22799	3	0.7557	rp	119-61-9	3102	HMDB0032049	-	C06354	14913.2	9343.76	15945.6	27055.6	29424.1	28807.3	11159.9	12867.2	9248.94	12978	11254.8	9054.64	16324.2	15265.8	16295	-
MEDP1216	T3_positive	3-Methylhippuric acid	Organic acids	Organic acids	C10H11NO3	194.088	193.074	3.1034	[M+H]+	15.4999	3	0.7549	rp	27115-49-7	99223	HMDB0013245	-	-	43437.1	40960.5	44585.5	38225.8	39860.2	38295.9	38428	37400.5	36725.1	44599.2	43803.1	43786.6	42211.4	42006.8	42289.4	-
MEDP1068	T3_positive	1,2-Dioctanoyl-sn-glycero-3-phosphocholine	GP	PC	C24H48NO8P	548.275	509.312	6.3066	[M+K]+	9.38574	3	0.7533	rp	19191-91-4	24779244	-	-	-	85590.9	61017.9	86141.2	118689	122216	115670	149735	121637	154540	78952.7	128330	92696.4	63087.5	59739.2	58560.7	-
MEDP1180	T3_positive	1-Myristoyl-sn-glycero-3-phosphocholine	Lipids	LPC	C22H46NO7P	467.297	467.301	8.494	[M+]+	9.86793	3	0.753	rp	20559-16-4	460604	HMDB0010379	-	-	3379.93	4935.07	3129.69	3898.87	2133.42	4583.67	4662.53	6058.67	3664.72	4466.79	5809.29	3996.01	6288.18	6241.1	6518.08	-
MEDN0149	T3_positive	7-Methylxanthine	Nucleotides and derivatives	Nucleotides and derivatives	C6H6N4O2	230.068	166.049	1.2193	[M+CH3CN+Na]+	6.39491	3	0.7519	rp	552-62-5	68374	HMDB0001991	-	C16353	2475.9	4050.35	4092.9	10385.7	2664.29	17191.5	12800.2	7090.12	8009.82	9868.4	13395.4	17033.8	10313	10426.1	10638.4	ko00232,ko01100,ko01110
MEDP1031	T3_positive	1-Phenylethanol	Phenolic acids	Phenolic acids	C8H10O	122.067	122.073	1.235	[M+]+	16.5235	3	0.7516	rp	98-85-1	7409	HMDB0032619	-	C07112	32776.3	30791.5	30237.8	18954.4	18997.7	19853.5	21845.7	22614.2	21719.8	37738.5	37590.9	44845.4	29118.1	29121.2	29082.6	-
MEDP0790	T3_positive	4-Methoxybenzaldehyde	Phenolic acids	Phenolic acids	C8H8O2	137.059	136.052	1.1751	[M+H]+	1.90084	3	0.7515	rp	123-11-5	31244	HMDB0029686	-	C10761	179889	194629	175984	171874	134177	151224	187419	187643	185806	160731	174628	170761	182143	185908	182125	-
MEDN1419	T3_positive	12-KETE	Lipids	Free fatty acids	C20H30O3	365.233	318.219	5.448	[M+HCOO+2H]+	1.51149	3	0.7511	rp	108437-64-5	5283162	HMDB0013633	-	C14807	23529	33227	74775.1	17750.1	19500.1	14391	21849.5	22967.5	18774.8	32608	24984.3	33956.9	27650.9	26950.1	26842.7	ko00590
MW0144436	T3_positive	Agroclavine	Alkaloids	Alkaloids	C16H18N2	239.148	238.147	2.6162	[M+H]+	0.0035	3	0.7499	rp	548-42-5	73484	-	-	C09023	9076.95	10639	10766.8	24304.9	20716.4	7687.83	18826.2	11474	15937.6	18322.6	17412.7	27415.2	14143.4	14222.2	13834.3	ko01110
MEDL00543	T3_positive	3-Methyladipic acid	Organic acids	Organic acids	C7H12O4	343.15	160.074	3.6971	[2M+Na]+	5.45578	3	0.7491	rp	3058-01-3 | 61898-58-6	12292	-	-	-	7822.44	2113.28	15381.9	3388.11	5181.9	13202.6	4650.25	11287.2	13723.1	6795.28	2537.12	11828.6	10321.1	10215.7	9611.43	-
MEDP0215	T3_positive	Quinine	Alkaloids	Quinoline alkaloids	C20H24N2O2	342.214	324.184	6.4702	[M+NH4]+	1.27013	3	0.7485	rp	130-95-0	3034034	HMDB0014611	-	C06526	39834	39053.3	41714	73748	104578	95240.7	64381.3	75108.1	73776.6	82627.3	81131.1	87129.3	90394.6	90640.8	90869.5	-
MEDN0060	T3_positive	N-Isovaleroylglycine	Amino acids and derivatives	Amino acids and derivatives	C7H13NO3	206.099	159.089	2.5186	[M+HCOO+2H]+	6.97725	3	0.7482	rp	16284-60-9	546304	HMDB0000678	5647	-	19179.8	11510.8	22885.1	44005	41469.4	40530.3	32387	34470.8	34988.4	38736	40198.3	45757.7	33675.9	32730.5	33584.5	-
ZINC100031035	T3_positive	Hispidin	Phenolic acids	Phenolic acids	C13H10O5	246.221	246.053	5.519	[M+]+	5.99485	3	0.7474	rp	555-55-5	54685921	-	-	-	35622.5	33775	39287.8	46447.4	45117.8	42618.9	85418	76642.2	81804.3	110312	110187	108550	68939.5	69456.8	68886.1	-
MW0002605	T3_positive	2-[4-(4-Methylbenzenesulfonyl)piperazin-1-yl]pyridine-3-carbonitrile	Benzene and substituted derivatives	Benzene and substituted derivatives	C17H18N4O2S	343.123	342.115	0.897	[M+H]+	0.1165	3	0.7471	rp	930005-82-6	16267445	-	-	-	2209.34	3546.5	4953.94	2992.64	1582.95	6955.51	3778.56	2194.09	1342.93	1439.98	1098.89	1684.5	6846.99	10474.5	10675.9	-
MEDP0366	T3_positive	N,N-Dimethylformamide	Alkaloids	Alkaloids	C3H7NO	147.116	73.0528	3.8458	[2M+H]+	3.85042	3	0.7463	rp	68-12-2	6228	HMDB0001888	-	C03134	4601.54	2116.59	2990.14	5208.04	4789.28	6833.73	6528.35	4302.85	5507.64	4133.02	6089.17	6286.27	4668.82	4657.96	4566.65	-
MEDL02030	T3_positive	Resveratrol	Others	Stilbene	C14H12O3	229.085	228.079	4.8163	[M+H]+	6.87262	3	0.7462	rp	501-36-0	445154	HMDB0003747	-	C03582	45692	48363.5	11550.5	31073	29683.9	32330.2	39822.9	33036.9	35857.6	28360.8	33495.7	26619.2	32958.7	32926.4	32398	ko00945,ko01110
MEDN1310	T3_positive	Sumiki's acid	Organic acids	Organic acids	C6H6O4	189.038	142.027	1.1146	[M+HCOO+2H]+	7.0776	3	0.7449	rp	6338-41-6	80642	HMDB0002432	6680	C20448	182435	203264	184894	236562	164289	209217	199723	264575	185040	200769	183465	196323	165236	160984	165254	-
MEDL01832	T3_positive	(-)-Arctigenin	Lignans and Coumarins	Lignans	C21H24O6	436.175	372.157	3.3603	[M+CH3CN+Na]+	7.66954	3	0.7445	rp	7770-78-7	64981	HMDB0030087	-	C10545	11229.5	11382.2	6341.03	41350	60389.6	39235.3	28464.6	28376.3	33657	48474.4	44004.3	51496.3	54755.1	55710.1	55704.5	-
MW0115800	T3_positive	(1R,3S)-3-(adamantan-1-yl)-1-(aminomethyl)-3,4-dihydro-1H-isochromene-5,6-diol	Alcohol and amines	Alcohols	C20H27NO3	352.187	329.199	6.7125	[M+Na]+	0.2345	3	0.7442	rp	778546-51-3	6603703	-	-	-	1641.25	355.33	1181.76	741.9	2224.24	745.83	854.19	1189.19	1760.87	4629.44	886.55	3471.45	2567.28	2437.93	2472.47	-
MW0143803	T3_positive	6-Demethylsterigmatocystin	Heterocyclic compounds	Heterocyclic compounds	C17H10O6	333.029	310.048	1.297	[M+Na]+	14.3453	3	0.744	rp	30461-65-5	5280620	HMDB0033657	-	C03683	39285.4	44523.3	68749.6	53984.8	44561.4	36060.6	74118.1	69356	45315.2	57840.6	46974.5	38672.5	39238.8	26350.9	37217.3	ko01100,ko01110
MW0147229	T3_positive	Cascaroside D	Steroids	Steroid	C27H32O13	547.181	564.184	4.8872	[M+H-H2O]+	1.23588	3	0.744	rp	53861-35-1	46173831	-	-	-	104517	131879	137475	75979.4	27405.2	24981.8	185309	138392	140064	64431.3	71237.7	67721.3	114810	114195	114799	-
MW0156419	T3_positive	Robinetinidol-(4alpha->8)-catechin-(6->4alpha)-robinetinidol	Flavonoids	Flavones	C45H38O18	867.214	866.206	2.144	[M+H]+	5.04631	3	0.7436	rp	85820-29-7	442689	-	-	-	126495	123219	133130	43835.4	43238.4	49629.9	155560	132744	119901	60494.7	60712.1	68799.7	69002.8	67680.7	68993.4	-
MW0004300	T3_positive	4-(4-Aminophenoxy)benzoic acid	Benzene and substituted derivatives	Benzene and substituted derivatives	C13H11NO3	230.082	229.074	2.0455	[M+H]+	0.26675	3	0.7434	rp	28999-69-1	723031	-	-	-	1421.54	1054.63	1527.78	1752.3	2346.16	1721.18	605.02	2683.41	618.5	3887.97	3840.04	3515.53	1804.77	1531	1888.12	-
MW0000201	T3_positive	Cryptodorine	Alkaloids	Alkaloids	C18H15NO4	332.082	309.1	0.8472	[M+Na]+	0.27	3	0.7433	rp	41787-55-7	11438278	HMDB0033359	-	-	2412.01	6287.82	13668.9	27157.2	5021.63	3610.54	8693.59	20963.8	11233.3	8618.94	12929.2	17201.7	7759.41	7090.72	5811.51	-
MEDL02339	T3_positive	Diethyl hydrogen phosphate	Organic acids	Organic acids	C4H11O4P	155.105	154.04	5.1549	[M+H]+	6.22116	3	0.7433	rp	598-02-7	654	HMDB0012209	-	C06608	6736.14	6985.92	6172.89	11965.8	14374.1	14359.6	11465.1	6404.02	11428.9	11848.1	12255.6	12123.7	11030.1	11172.1	11036.6	-
MW0105262	T3_positive	4-Nitrophenyl phthalimidoacetate	Others	Lactones	C16H10N2O6	344.09	326.054	1.1751	[M+NH4]+	0.28475	3	0.7429	rp	21313-49-5	786265	-	-	-	12222	11861.1	7721.02	6831.47	6479.98	4369.08	10923.4	10561.3	9131.74	8809.06	2577.89	4024.46	7022.13	6739.23	6675.28	-
MW0103535	T3_positive	2',3'-Dideoxyinosine	Nucleotides and derivatives	Nucleotides and derivatives	C10H12N4O3	303.049	236.091	3.4199	[M-2H+3Na]+	11.5548	3	0.7427	rp	69655-05-6	135398739	HMDB0015037	-	C06953	76531.1	74271.6	78018.2	173873	88793.7	84605.9	84460.7	58289.2	165086	94777.3	60332	67091.4	73650.1	70661.6	70003.4	-
MW0000476	T3_positive	Usambarine	Alkaloids	Alkaloids	C30H34N4	451.289	450.278	4.8943	[M+H]+	5.24129	3	0.7426	rp	35226-29-0	442121	-	-	C09250	32193.2	33450.1	37142.1	30450.7	10618.3	28560	21811.9	22279.7	23581.6	29722.9	33828	15490.9	24496.8	23640	25261.1	-
MEDP0384	T3_positive	Isoxanthopterin	Nucleotides and derivatives	Nucleotides and derivatives	C6H5N5O2	221.08	179.044	3.3406	[M+CH3CN+H]+	7.6067	3	0.7424	rp	529-69-1	135398700	HMDB0000704	-	C03975	7160.56	7261.91	1162.74	7417.52	7927.57	6672.39	8976.97	10434.9	11075.8	7290.87	5954.71	7489.4	8707.3	8466.24	8620.14	-
MW0136677	T3_positive	Fraxinol	Lignans and Coumarins	Coumarins	C11H10O5	223.063	222.053	8.5334	[M+H]+	6.14085	3	0.7422	rp	486-28-2	3047739	HMDB0136673	-	-	961592	788744	275941	119101	116009	95487	119265	69631.6	99505.7	114402	95784.9	117676	98757.7	99238.7	99248.3	-
MW0108207	T3_positive	Methacrifos	Others	Lactones	C7H13O5PS	258.05	240.022	0.8385	[M+NH4]+	0.32825	3	0.7419	rp	62610-77-9	3034435	-	72519	C18745	1590.01	3572.65	2042.05	1447.43	1192.96	3461.72	2059.53	250.94	372.38	1372.03	183.36	5347.31	5684.49	5141.86	3754.93	-
MW0052353	T3_positive	Digoxigenin	Steroids	Cardiac glycoside	C23H34O5	373.233	390.241	4.3462	[M+H-H2O]+	11.4504	3	0.7409	rp	1672-46-4	15478	-	-	-	42003.6	28498.3	38326.2	58577.1	48592.8	52486.9	48355.1	47666.3	38669.8	55779.8	56472.4	51692.3	49594.4	49145.8	49270.4	-
MEDP0663	T3_positive	3-Methyl-1-butylamine	Alkaloids	Alkaloids	C5H13N	88.1112	87.1048	1.7303	[M+H]+	4.3649	3	0.7404	rp	107-85-7	7894	HMDB0031659	-	C02640	543313	697120	744131	567357	445823	563342	545565	534520	459170	841524	872785	878355	501349	463021	501739	-
MEDP0067	T3_positive	2-Acetamido-2-Deoxy-D-Mannopyranose	Others	Saccharides	C8H15NO6	306.058	221.09	4.4836	[M+K+HCOOH]+	6.32812	3	0.7397	rp	7772-94-3 | 1136-44-3	439281	HMDB0001129	-	C00645	49294.8	81864.6	67211	41823.3	41569.2	45886.6	47158.3	42255.5	33805	60379.5	52801.4	31844.5	41796.7	43196.9	43350.9	ko00520,ko01100,ko01250
MEDN0280	T3_positive	Taurine	Organic acids	Organic acids	C2H7NO3S	143.053	125.015	0.897	[M+NH4]+	4.18881	3	0.7395	rp	107-35-7	1123	HMDB0000251	31	C00245	11744.6	5847.27	1754.6	14619.8	9207.42	3370.43	2272.68	2514.61	7637.87	4229.15	9515.56	7070.26	4070.03	4058.7	3913.23	ko00430,ko00920,ko01100,ko02010
MEDL02631	T3_positive	Cassitoroside	Quinones	Quinones	C25H32O14	641.148	556.179	2.1637	[M+K+HCOOH]+	2.60567	3	0.7392	rp	170384-73-3	131753095	HMDB0041289	-	-	21094.8	26756.2	27730.6	27912.5	34806.7	36340.8	29694.4	24127.9	38596	22675.2	19373.3	33080.5	46521.7	46259.8	48101.8	-
MW0157470	T3_positive	Thalicarpine	Alkaloids	Alkaloids	C41H48N2O8	714.378	696.341	6.0242	[M+NH4]+	4.29251	3	0.7391	rp	5373-42-2	21470	-	-	C09655	62345.9	70313.6	81234.2	38452.8	16324.5	31032.3	98132.8	99273.2	79919.9	57470.1	56423.3	66577.8	69809.2	70217.5	69059.4	-
MW0157108	T3_positive	Sodium oleate	FA	Others	C18H33NaO2	305.245	304.238	7.0012	[M+H]+	0.44225	3	0.7391	rp	143-19-1 | 16558-02-4	23665730	-	-	C18601	297.37	222.56	210.08	300.21	403.27	69.52	665.93	409.62	633.9	427.17	177.27	581.77	1146.11	1101.82	1245.85	-
MW0148472	T3_positive	Diginatin	Steroids	Steroid	C41H64O15	779.419	796.424	6.3066	[M+H-H2O]+	3.16725	3	0.7386	rp	52589-12-5	441855	-	-	C08861	209982	216640	221465	144405	167177	204875	265658	307304	245904	290630	227798	252015	212816	209132	214453	-
MEDL01846	T3_positive	Dihydroferulic acid	Organic acids	Organic acids	C10H12O4	410.178	196.074	6.1856	[2M+NH4]+	7.19319	3	0.738	rp	1135-23-5	14340	HMDB0062121	-	-	100.38	1948.34	2010.04	4834.27	7379.7	3180.66	4126.28	822.62	3591.79	9166.63	2686.9	7146.93	13715.1	13558.8	13486.9	-
MW0169528	T3_positive	Naringin	Flavonoids	Flavanones	C27H32O14	581.156	580.179	2.8197	[M+H]+	3.12405	3	0.7378	rp	10236-47-2	442428	HMDB0002927	3604	C09789	152800	139579	151136	101717	69132.2	87775.4	173282	178739	149873	62576.9	78627.8	69510.7	104556	102910	104469	ko00941,ko01100
MEDP0370	T3_positive	Formylanthranilic acid	Phenolic acids	Phenolic acids	C8H7NO3	148.046	165.043	2.6358	[M+H-H2O]+	19.6512	3	0.7376	rp	3342-77-6	101399	HMDB0004089	-	C05653	70494.9	76375.7	71637.3	97688.3	100141	98580.4	86237.6	87979.1	94283.7	60062.2	90570.6	83366.1	87351.1	87385.3	88253.3	ko00380,ko01100
MW0108268	T3_positive	Methylacetoacetic acid	Others	Lactones	C5H8O3	183.006	116.047	0.9959	[M-2H+3Na]+	6.19653	3	0.7373	rp	105-45-3	7757	HMDB0000310	5299	-	4770.47	2186.67	3975.19	7373.42	6118.75	2157.14	1595.25	1690.92	2263.03	2901.59	1195.1	2926.09	3012.6	2613.84	3106.48	-
MW0000297	T3_positive	Hydroquinidine	Alkaloids	Quinoline alkaloids	C20H26N2O2	326.195	326.199	4.2287	[M+]+	10.2712	3	0.7367	rp	1435-55-8	91503	-	-	-	2234.65	7875.04	2819.93	12458	11517.9	11996.9	19534.7	24240.4	13746	28517.5	22814.2	33348.2	11792.9	12712.4	13678.9	-
MW0004489	T3_positive	4-((2-Hydroxy-1-naphthyl)azo)benzenesulphonic acid	Benzene and substituted derivatives	Benzene and substituted derivatives	C16H12N2O4S	351.038	328.052	1.3146	[M+Na]+	0.556	3	0.7363	rp	573-89-7	11315	HMDB0037836	-	-	15710.3	28904.1	19618.2	24967.8	18049.2	19171.8	19369.5	28191.5	30772.8	16039.8	18827.7	17347.7	16182.1	10482.4	17698.2	-
MEDP0598	T3_positive	2'-Hydroxy-5'-methylacetophenone	Benzene and substituted derivatives	Benzene and substituted derivatives	C9H10O2	327.252	150.068	5.5392	[M+HCOO+2H]+	0.244819	3	0.7361	rp	1450-72-2	15068	HMDB0032592	-	-	53114.8	48603.2	27132.2	45621.6	44835.5	46965.5	38171.6	39934.3	38308.6	48753.3	47417.1	49440.8	42052.8	42278.3	42727.7	-
MW0000043	T3_positive	10-Hydroxycamptothecin	Alkaloids	Quinoline alkaloids	C20H16N2O5	382.14	364.106	5.1537	[M+NH4]+	6.02254	3	0.7361	rp	19685-09-7	97226	-	44415	C17939	1885.13	13268	2158.74	8780.33	19471.1	14071.6	26767.2	25611.5	45204.2	27458.9	20168.6	28374.2	35614.4	36421.7	36172.5	-
MW0006359	T3_positive	Bifonazole	Benzene and substituted derivatives	Benzene and substituted derivatives	C22H18N2	358.163	310.147	6.1415	[M+HCOO+2H]+	7.07226	3	0.7359	rp	60628-96-8	2378	HMDB0015583	-	-	1374.92	4171.04	4565.46	3162.93	6523.61	4557.74	1606.44	1511.7	5740.53	7498.97	4968.57	5123.76	18755	18669.1	18756.5	-
MW0008765	T3_positive	4-Amino-N,N-diethylbenzenesulfonamide	Benzene and substituted derivatives	Benzene and substituted derivatives	C10H16N2O2S	246.125	228.093	0.5984	[M+NH4]+	0.62125	3	0.7347	rp	1709-39-3	95067	-	-	-	19306.4	21380.8	14489.2	10727.3	18106.2	15914	22612.6	17261.8	19393.3	18644.1	20589.2	17251.8	22050.3	22045.2	21620.7	-
MW0006740	T3_positive	Norcyclobenzaprine	Benzene and substituted derivatives	Benzene and substituted derivatives	C19H19N	300.107	261.152	2.3116	[M+K]+	0.62575	3	0.7346	rp	303-50-4	9918	HMDB0060948	-	-	322.75	575.59	1646.67	2365.82	2396.19	2862.62	2452.22	1558.6	2576.67	1497.15	2080.68	1573	1470.53	1441.81	1471.66	-
MEDL02179	T3_positive	Coumarin	Lignans and Coumarins	Coumarins	C9H6O2	193.157	146.037	3.6278	[M+HCOO+2H]+	5.11227	3	0.7344	rp	91-64-5	323	HMDB0001218	3525	C05851	14831.9	4855.95	17928.8	45045.2	38220.8	40953.1	38450.4	35027.8	35646.3	33792.6	30197.9	30788	31278.2	31451	31553.5	ko00999,ko01110
MEDP1495	T3_positive	3-Methoxyphenylacetic acid	Benzene and substituted derivatives	Benzene and substituted derivatives	C9H10O3	233.117	166.063	4.249	[M-2H+3Na]+	16.7285	3	0.7341	rp	1798-09-0	15719	HMDB0059969	-	-	9785.35	7569.22	11137.5	17956.1	14583.4	11893.5	12225.8	15694.2	2121.82	18302.2	12469.1	13666.1	13604.2	12384.1	13374	-
MW0108476	T3_positive	N-Phenylacetylphenylalanine	Amino acids and derivatives	Amino acids and derivatives	C17H17NO3	627.155	283.121	3.0443	[2M+Na]+	11.7664	3	0.7337	rp	738-75-0	47579	HMDB0002372	-	-	1.02319e+06	959378	968207	780903	831221	853443	660638	761980	698723	922079	875803	833448	961922	960701	966660	-
MEDN0379	T3_positive	FFA(13:0)	Lipids	Free fatty acids	C13H26O2	253.155	214.193	6.6479	[M+K]+	0.7005	3	0.7328	rp	638-53-9	12530	HMDB0000910	5866	C17076	326.96	1459.26	2623.02	457.15	741.52	832.96	1480.01	2610.95	1480.57	1695.26	3682.02	335.59	2857.12	2911.75	2773.44	-
MW0011681	T3_positive	(4E)-tridec-4-enal	FA	Others	C13H24O	197.189	196.183	5.0169	[M+H]+	0.71125	3	0.7325	rp	21944-98-9	10976419	HMDB0032247	-	-	4504.53	5222.84	4269.49	4770.63	8297.31	6508.36	7457.3	5409.9	5648.44	2413.17	8492.47	5547.51	5522.92	5564.08	5743.51	-
MW0115781	T3_positive	Metiazinic acid	Organic acids	Organic acids	C15H13NO2S	272.07	271.067	0.8579	[M+H]+	0.7515	3	0.7316	rp	13993-65-2	4164	-	-	-	454.4	581.75	737.95	1050.22	1786	434.12	1034.46	2106.37	994.57	1668.94	511.25	261.98	2474	2529.98	1936.92	-
MW0156495	T3_positive	Saikosaponin BK1	Terpenoids	Triterpene Saponin	C48H78O17	909.499	926.524	6.2461	[M+H-H2O]+	10.3835	3	0.7316	rp	110352-77-7	441945	-	-	C08976	6857.59	13640.4	8289.74	61273	106938	48443.1	30858.3	37236.1	51458.1	31993.1	47622.1	31481.2	25762.2	27314.5	28585.9	-
MEDP1824	T3_positive	Caftaric acid	Phenolic acids	Phenolic acids	C13H12O9	427.102	312.048	2.3808	[M-2H+3K]+	4.50338	3	0.7315	rp	67879-58-7	6440397	HMDB0013680	-	-	97255.6	102220	113876	60995.9	49574.8	63651.4	100295	101232	82121.4	80690.9	85534.2	58347.2	57118	57206.5	58282.9	-
MEDP2111	T3_positive	2'-Hydroxy-4,4',6'-trimethoxychalcone	Flavonoids	Chalcones	C18H18O5	332.149	314.115	5.9432	[M+NH4]+	1.44512	3	0.7312	rp	3420-72-2	5355469	HMDB0033586	-	-	87139.6	91107	99856.3	30172.8	16423.3	18443.1	60037.1	65001.1	49880.5	66836.9	82506.4	65201.6	29158	28915.6	29595.7	-
MEDP1593	T3_positive	S-Lactoylglutathione	Organic acids	Organic acids	C13H21N3O8S	448.096	379.105	5.0139	[M+Na+HCOOH]+	21.5435	3	0.7308	rp	25138-66-3	119450	HMDB0001066	-	-	333297	322731	357862	185030	172068	128498	213384	127759	124088	219238	227465	170382	224475	227233	224666	-
MEDP0654	T3_positive	2-Phenylacetamide	Alkaloids	Alkaloids	C8H9NO	309.096	135.068	5.1938	[2M+K]+	9.12804	3	0.7306	rp	103-81-1	7680	HMDB0010715	-	C02505	111795	106391	113708	102477	103237	99614.8	248956	219200	219584	152773	159672	142267	173681	175510	175439	ko00360,ko01100
MEDL02311	T3_positive	Moschamine	Alkaloids	Plumerane	C20H20N2O4	375.134	352.142	3.9146	[M+Na]+	1.0559	3	0.7305	rp	68573-23-9	5969616	HMDB0032759	-	-	11935.6	9443.59	14350.5	8886.17	32373	32361.4	13401.5	9812.4	23251.8	28643.7	14875.1	27266.1	15832.6	16016.7	16452.3	-
MEDP0128	T3_positive	Diethanolamine	Alkaloids	Alkaloids	C4H11NO2	228.195	105.079	6.0847	[2M+NH4]+	4.3728	3	0.7304	rp	111-42-2	8113	HMDB0004437	3239	C06772	99127.7	102117	109622	107529	124998	125613	134684	105043	102527	118550	113306	111582	129412	130005	129422	ko00564
MW0009825	T3_positive	Sultopride	Benzene and substituted derivatives	Benzene and substituted derivatives	C17H26N2O4S	393.13	354.161	3.5883	[M+K]+	0.82025	3	0.7299	rp	53583-79-2	5357	-	-	-	8517	7998.88	10401.5	23447.5	12792.9	21737.5	16696.1	12467.4	15500.9	15341.1	14278	18328.1	16154.4	17131.2	16835.3	-
MEDP0022	T3_positive	L-Proline	Amino acids and derivatives	Amino acids and derivatives	C5H9NO2	116.069	115.063	0.8385	[M+H]+	0.8215	3	0.7299	rp	147-85-3	145742	HMDB0000162	29	C00148	2489.43	10773.1	5269.93	30992.4	29083	31581.9	16806.9	17206.8	12152.2	25526.7	28636.2	26446	19866.7	20973.3	19328	ko00330,ko00470,ko00970,ko01100,ko01110,ko01230,ko02010
ZINC5736909	T3_positive	Benzyl beta-d-glucopyranoside	Phenolic acids	Phenolic acids	C13H18O6	271.117	270.11	3.4991	[M+H]+	0.846	3	0.7293	rp	4304-12-5 | 124492-59-7	188977	-	-	-	19040.2	16964.8	18112.7	23177.1	26363.4	26167.9	18645.9	20605.9	22112	17171.5	17773.3	19041.2	20722.7	20527.2	20659.3	-
MW0168387	T3_positive	Mirtazapine	Benzene and substituted derivatives	Benzene and substituted derivatives	C17H19N3	332.113	265.158	3.5289	[M-2H+3Na]+	3.71374	3	0.7291	rp	85650-52-8 | 61337-67-5 | 207516-99-2	4205	HMDB0014514	43259	C07570	3150.68	1456.04	1865.78	4587.3	2940.07	5283.58	3710.86	3188.29	2881.69	2105.64	2140.95	1712.73	4109.94	4077.59	4271.17	-
MEDP0510	T3_positive	Carnitine C2:0	FA	CAR	C9H17NO4	272.111	203.116	1.1751	[M+Na+HCOOH]+	2.00724	3	0.7283	rp	4398-79-2	18230	HMDB0000201	-	C02571	17512.2	15308.9	16340.6	34157.3	31373.3	32571.6	21247.5	11756.6	25223.2	26284.1	23358	28046.1	22911.4	23140.4	23144.5	-
MADP0567	T3_positive	Zebularine	Nucleotides and derivatives	Nucleotides and derivatives	C9H12N2O5	497.129	228.075	3.2617	[2M+K]+	8.62262	3	0.7283	rp	3690-10-6	100016	-	96475	-	9625.26	12339	8088.84	16188	21250.3	17452.3	10346.3	18568.1	21756.1	20901.8	19998.8	20355.6	25274.1	25152.3	25181.8	-
Lmsn002815	T3_positive	Nicotiflorin	Flavonoids	Flavonols	C27H30O15	617.148	594.159	4.5808	[M+Na]+	0.891176	3	0.7282	rp	17650-84-9	5318767	HMDB0302426	-	C21833	4143.72	1390.81	9187.77	2435.8	7570.69	7245.79	1706.69	723.84	10034.8	1535.94	2722.88	8107.3	4679.77	5137.58	5062.87	ko00944,ko01110
FDATN00564	T3_positive	Nordihydroguaiaretic acid	Benzene and substituted derivatives	Benzene and substituted derivatives	C18H22O4	325.137	302.152	3.3802	[M+Na]+	6.9063	3	0.728	rp	500-38-9 | 27686-84-6	4534	HMDB0012270	62903	-	20705.7	22647.2	22483.7	25606.8	23142.3	27545.3	32143.6	30098.9	28780.3	15051.4	17550.8	17071.9	26225.4	25826.5	26208.6	-
MW0147227	T3_positive	Cascaroside B	Steroids	Steroid	C27H32O14	581.18	580.179	3.5786	[M+H]+	3.91163	3	0.7279	rp	53861-34-0	14605093	-	-	-	24951.2	20386.3	12481.3	7839.21	15811	7216.1	16407.4	29535.9	24236.7	16810.8	21979.8	17577.8	21983.8	22000.4	21621.3	-
MEDL00066	T3_positive	2-Hydroxy-2-methylbutyric acid	Organic acids	Organic acids	C5H10O3	259.108	118.063	2.0257	[2M+Na]+	9.68476	3	0.7278	rp	3739-30-8	95433	HMDB0001987	6416	-	2142.77	4494.89	5235.46	1421.86	2587.58	1862.61	4879.02	1184.66	2298.49	6027.22	3153.52	2301.7	3815.51	3463.81	3861.41	-
MEDP1153	T3_positive	20-Hydroxyeicosatetraenoic acid	Lipids	Free fatty acids	C20H32O3	303.232	320.235	6.3629	[M+H-H2O]+	2.43156	3	0.7271	rp	79551-86-3	5283157	HMDB0005998	-	C14748	608.44	718.86	1112.42	1993.32	3509.6	2911.1	1019.06	1103.78	1666.24	3020.58	844.18	3956.95	5317.49	4883.63	5297.86	ko00590,ko01100
Zmhn001746	T3_positive	Piceatannol-3'-O-glucoside	Others	Stilbene	C20H22O9	445.09	406.126	0.7799	[M+K]+	0.94158	3	0.727	rp	94356-26-0	11968990	-	-	-	9529.63	5521.25	3570.41	26289.5	24431.5	16879.4	11893.9	11038.8	17336.1	21728.5	15982.5	18776.9	17011.5	16038	16966.5	-
MEDL01783	T3_positive	2-methoxy-9-phenyl-1H-phenalen-1-one	Others	Ketone compounds	C20H14O2	590.23	286.099	7.2867	[2M+NH4]+	3.20236	3	0.7265	rp	56252-05-2	10085389	HMDB0030840	-	-	6184.92	2535.97	4869.47	4539.67	8540.77	9850.64	2624.79	5843.82	6557.09	5932.14	4813.72	2081.52	17576.4	17831.7	17770.5	-
MEDP1346	T3_positive	LPC(0:0/16:0)	Lipids	LPC	C24H50NO7P	518.323	495.332	8.7353	[M+Na]+	0.989639	3	0.7259	rp	66757-27-5	15061532	HMDB0240262	-	-	2616.73	3804.86	770.63	1413.94	3829.38	6248.77	6560.69	3676.27	7661.05	7306.15	6056.64	6594.06	4414.57	4303.21	4183.79	-
MEDP1127	T3_positive	1-Acetylindole	Alkaloids	Plumerane	C10H9NO	160.075	159.068	1.5926	[M+H]+	2.33948	3	0.7258	rp	576-15-8	68470	-	34502	-	5.35463e+06	5.22842e+06	6.40614e+06	3.5073e+06	2.79638e+06	3.28379e+06	3.92924e+06	3.64475e+06	3.195e+06	6.5684e+06	6.38953e+06	5.8065e+06	3.80763e+06	3.80316e+06	3.84046e+06	-
MW0106076	T3_positive	3-(Methylthio)-2-butanone O-((methylamino)carbonyl)oxime	Others	Lactones	C7H14N2O2S	229.047	190.078	0.8676	[M+K]+	1.00375	3	0.7255	rp	34681-10-2	5360962	-	-	C18645	3217.87	4895.19	6203.75	9009.8	11224.8	3675.25	651.9	2390.32	7592.21	2699.48	3155.45	3129.42	2355.82	2316.65	2135.46	-
MW0014057	T3_positive	3-hydroxy-2-[4-(2-methylpropyl)phenyl]propanoic Acid	Organic acids	Organic acids	C13H18O3	269.138	222.126	4.7771	[M+HCOO+2H]+	1.43482	3	0.7253	rp	64730-72-9	182443	HMDB0140967	-	-	194204	197037	181267	434054	427225	312034	270449	356370	359566	304038	291980	355600	238623	235510	238478	-
MEDP1669	T3_positive	Alanylphenylalanine	Amino acids and derivatives	Amino acids and derivatives	C12H16N2O3	281.099	236.116	2.4202	[M-H+2Na]+	20.7602	3	0.7253	rp	3061-90-3	96814	HMDB0028694	23975	-	11554.3	12205.6	8497.48	13034.9	11155	12567.4	15723.3	13053.7	14577.2	9384	10764.7	11212.6	10907.9	11100	11075.6	-
MW0139977	T3_positive	Yangonin	Others	Stilbene	C15H14O4	517.191	258.089	4.6202	[2M+H]+	12.4724	3	0.7248	rp	500-62-9	5281575	HMDB0034144	-	C09980	23388	25331.6	31238.1	28940.9	28761.8	31211.7	18996.9	10400.8	13814.8	22510.2	27553.5	10489.7	16803	20178.5	21428.3	-
MEDN1363	T3_positive	l-Alanyl-l-glutamine	Amino acids and derivatives	Amino acids and derivatives	C8H15N3O4	129.07	217.106	0.7684	[M+H-H2O]+	13.4948	3	0.7246	rp	39537-23-0	123935	HMDB0028685	-	-	40481.8	18684.4	9966.75	23680.3	21950.7	12243.7	25104.4	26482.7	41773.7	46294.6	45011.9	8532.34	21122.8	22996.5	19344.1	-
MW0126093	T3_positive	Phenazine-1-carboxylic acid	Organic acids	Organic acids	C13H8N2O2	263.021	224.059	1.4039	[M+K]+	1.05625	3	0.7243	rp	2538-68-3 | 102646-59-3	95069	-	-	C21442	6954.71	7475.92	5720.65	5217.4	4602.75	3240.28	2805.6	2542.7	5181.41	4424.96	3346.14	5080.77	5377.57	5077.72	5257.88	ko01100,ko01110
MEDN0308	T3_positive	DL-2-Aminooctanoic acid	Organic acids	Organic acids	C8H17NO2	201.162	159.126	6.6078	[M+CH3CN+H]+	6.31347	3	0.7242	rp	644-90-6	69522	HMDB0000991	5923	-	25598.6	48282.4	22515.9	16085.5	40578.6	31454.5	27965.3	46777.2	45746.3	18044.7	20254.5	20957.6	33831.9	32370.4	33746.2	-
MEDN0685	T3_positive	Undecanedioic acid	Lipids	Free fatty acids	C11H20O4	280.154	216.136	6.1049	[M+CH3CN+Na]+	2.59802	3	0.7242	rp	1852-04-6	15816	HMDB0000888	5846	-	156551	154632	165038	264657	267168	261862	405589	406588	413772	285948	263812	283488	259971	257456	258207	-
MEDP1478	T3_positive	4-Pentenoic acid	Organic acids	Organic acids	C5H8O2	147.066	100.052	1.5926	[M+HCOO+2H]+	1.84071	3	0.724	rp	591-80-0	61138	HMDB0031602	-	-	43240.7	41310.8	27427.4	36585.4	14473.3	16771	11444.6	12583.3	21693.9	32372.3	32623.8	42318.7	12932.6	12410.3	12989.8	-
MW0130891	T3_positive	2-O-Caffeoyltartronic acid	Organic acids	Organic acids	C12H10O8	305.02	282.038	0.9068	[M+Na]+	1.0815	3	0.7237	rp	102606-75-7	131752962	HMDB0040869	-	-	40243.5	9408.69	36199.2	48889.7	56629.2	54132	40720.8	65834.1	59657.9	39060.1	50547.7	37597.7	35301	32457.2	33300.8	-
MEDL02670	T3_positive	Isosinensetin	Flavonoids	Flavones	C20H20O7	419.148	372.121	5.1537	[M+HCOO+2H]+	15.0623	3	0.7235	rp	17290-70-9	632135	HMDB0037599	-	-	31322	10910.7	56657	26643.4	15553.9	26189.3	18050.6	19929.5	38886.9	38386.2	28434.8	18962.2	25492.6	19753.5	27692.8	-
MEDN1296	T3_positive	Xanthohumol	Flavonoids	Chalcones	C21H22O5	418.16	354.147	5.0944	[M+CH3CN+Na]+	1.82923	3	0.7229	rp	6754-58-1	639665	HMDB0037479	-	C16417	2313.73	2029.96	1497.23	4243.27	4788.96	3957.25	2607.16	3673.22	8788.14	8232.07	4732.92	9921.92	12328.5	12488.3	12416.8	ko00941
MW0015831	T3_positive	Antheraxanthin	Heterocyclic compounds	Heterocyclic compounds	C40H56O3	585.423	584.423	7.7634	[M+H]+	21.5276	3	0.7224	rp	640-03-9 | 68831-78-7 | 25494-44-4	5281223	-	-	C08579	74391.6	85221.2	91523.1	52691.6	43516.4	23545.8	46799.2	67578	28545.6	29912.8	61123.6	29382.5	15600.8	18798.2	18225	ko00906,ko01100,ko01110
MEDL01820	T3_positive	Cyclobrassinin	Alkaloids	Plumerane	C11H10N2S2	257.014	234.029	0.9361	[M+Na]+	1.1505	3	0.722	rp	105748-58-1	184579	HMDB0033352	-	-	22918.7	7858.3	19171.2	19738.9	20089.1	10744.2	18089.9	12167.6	9621.68	12541.3	14269.6	14891.2	15622.5	11698	14271.2	-
MW0006646	T3_positive	Conivaptan	Benzene and substituted derivatives	Benzene and substituted derivatives	C32H26N4O2	537.165	498.206	3.954	[M+K]+	1.15655	3	0.7219	rp	210101-16-9	151171	HMDB0015010	-	-	182898	177066	155095	140356	172241	163003	124063	153598	152761	139434	109712	127426	142831	137194	141066	-
MW0010239	T3_positive	Colchicine	Alkaloids	Alkaloids	C22H25NO6	422.159	399.168	2.3413	[M+Na]+	2.25495	3	0.7214	rp	64-86-8 | 30512-31-3	6167	-	1911	C07592	164991	116635	129443	225208	178773	151128	179088	283711	209830	278653	152118	202350	241953	240492	241188	ko00950,ko01110
MW0003215	T3_positive	2-Methoxystypandrone	Benzene and substituted derivatives	Benzene and substituted derivatives	C14H12O5	283.057	260.068	6.0343	[M+Na]+	1.184	3	0.7213	rp	85122-21-0	158739	HMDB0033265	-	-	17763.4	25417.3	26574.2	7061.19	4482.45	14949.6	18788.4	24490.5	24102.9	17981.5	9347.26	27443.1	6109.35	5652.41	6036.19	-
MW0116680	T3_positive	4-Thiazolylacetonitrile	Heterocyclic compounds	Heterocyclic compounds	C5H4N2S	125.024	124.01	0.602	[M+H]+	1.203	3	0.7208	rp	7709-59-3	2762565	-	-	-	234602	190412	212342	263918	225265	217505	211121	234699	202371	238646	214528	233916	238949	238954	238389	-
MW0123420	T3_positive	coproporphyrinogen III	Heterocyclic compounds	Heterocyclic compounds	C36H44N4O8	705.28	660.316	6.9473	[M-H+2Na]+	2.99027	3	0.7206	rp	2624-63-7	321	HMDB0001261	6116	C03263	18641.7	5241.7	15333.2	11256.5	7507.58	1705.35	4781.25	9643.73	9303.94	18363.3	4464.8	16261	6489.19	6401.33	5987.27	ko00860,ko01100,ko01110,ko01240
MEDP0781	T3_positive	2-Undecanone	Others	Ketone compounds	C11H22O	217.179	170.167	5.8014	[M+HCOO+2H]+	0.548009	3	0.7203	rp	112-12-9	8163	HMDB0033713	-	C01875	21543.3	23828.7	25122.8	20428	22627.2	18860.6	24076.4	26476	25504.8	24374.9	25103.5	20907.3	25063.1	24861.7	24997.6	-
MEDL00564	T3_positive	Cynaroside	Flavonoids	Flavones	C21H20O11	487.063	448.101	0.8385	[M+K]+	1.25329	3	0.7196	rp	5373-11-5	5280637	HMDB0035588	-	C03951	13159	18461.1	21186.9	36353.9	36954.3	23585	14004.3	14682.8	28969.6	43347.8	13714.8	15056.4	17261.9	17823.1	18976.2	ko00944
MW0123795	T3_positive	Dyphylline	Alkaloids	Alkaloids	C10H14N4O4	339.071	254.101	5.4569	[M+K+HCOOH]+	0.482357	3	0.7194	rp	479-18-5	3182	HMDB0014789	-	C07819	1887.68	1950.4	1275.07	3400.57	6205.57	3887.32	1759.32	1905.34	3714.99	2809.9	2388.96	2072.34	12614	12597.9	12762.7	-
MEDN0067	T3_positive	Phenylalanylphenylalanine	Amino acids and derivatives	Amino acids and derivatives	C18H20N2O3	330.19	312.147	3.717	[M+NH4]+	14.4335	3	0.7189	rp	201023-39-4	65104	HMDB0013302	-	-	4919.2	5183.29	6126.1	7092.6	7130.99	6538.59	9875.32	8858.54	8614.67	8305.4	7707.51	7122.32	7573.73	7436.03	7512.47	-
MEDN0261	T3_positive	Indole-3-propionic acid	Alkaloids	Plumerane	C11H11NO2	379.16	189.079	4.6005	[2M+H]+	16.7482	3	0.7186	rp	830-96-6	3744	HMDB0002302	6602	-	18584.8	17350.4	10114.8	33000.7	25146.6	26922.5	20657.6	10980.2	23529	17334.9	15225.3	14657.4	19778.2	20501	19611.2	-
MEDL02607	T3_positive	Isolicoflavonol	Flavonoids	Flavonols	C20H18O6	731.219	354.11	3.1428	[2M+Na]+	8.97618	3	0.718	rp	94805-83-1	5318585	HMDB0037249	-	-	10067.1	1003.38	10078	9708.7	8159.2	14010.4	7625.02	841.56	2670.11	1056.57	2689.53	3622.49	2172.01	5322.44	4858.47	-
MW0147966	T3_positive	Cyperaquinone	Benzene and substituted derivatives	Benzene and substituted derivatives	C14H10O4	502.155	242.058	2.8683	[2M+NH4]+	12.7921	3	0.7179	rp	26962-40-3	117898	-	-	C10322	21315.9	26463.8	20185.7	23909.2	29581.5	32746.4	29469.5	28165.8	30154.7	27033.7	13977.2	23463.3	28097.2	28301.6	28329.7	-
MW0155573	T3_positive	Pilocereine	Heterocyclic compounds	Heterocyclic compounds	C45H65N3O6	743.478	743.487	7.4246	[M+]+	9.47788	3	0.7176	rp	2552-47-8	228285	-	-	C09609	30153.3	32937.1	25682.6	38724	55457.6	52394.4	50827.8	49440.7	52176.4	59606.8	51565	44193	56351.1	57153.3	57156.8	-
MW0111475	T3_positive	(E,E)-2,4-Octadienal	Others	Aldehyde compounds	C8H12O	209.153	124.089	4.7771	[M+K+HCOOH]+	0.683628	3	0.7176	rp	30361-28-5	5283329	HMDB0031686	-	-	168937	112496	116767	183326	185740	115294	114102	127928	110611	101409	183883	103294	84646.3	87746.7	87993.4	-
MW0117325	T3_positive	Benzothiazole, 2,2'-methylenebis-	Benzene and substituted derivatives	Benzene and substituted derivatives	C15H10N2S2	320.99	282.029	1.2549	[M+K]+	1.3495	3	0.7174	rp	1945-78-4	74755	-	-	-	2181.3	9985.63	3902.5	4352.37	4603.79	4793.79	2414.89	2508.77	4616.34	4163.85	3715.41	9680.53	3710.89	4070.04	4015.05	-
MW0148412	T3_positive	Dianthramine	Benzene and substituted derivatives	Benzene and substituted derivatives	C14H11NO6	596.149	289.059	2.2029	[2M+NH4]+	6.10218	3	0.7173	rp	136945-65-8	441562	-	-	C08478	2.15692e+06	1.97244e+06	2.90445e+06	1.27351e+06	761365	1.03482e+06	1.82621e+06	1.74887e+06	1.42798e+06	995446	1.17777e+06	1.1054e+06	972727	966355	972835	-
MEDP1476	T3_positive	5-Methoxytryptamine	Alkaloids	Plumerane	C11H14N2O	381.226	190.111	4.4052	[2M+H]+	2.47111	3	0.7169	rp	608-07-1	1833	HMDB0004095	7015	C05659	55114.3	67680	69435.8	39775.1	51534.5	27851	41808.9	41221.8	36208.7	32935.3	51534.3	56976.2	45435.8	45386.7	46182.5	ko00380
MW0009910	T3_positive	Tiocarlide	Benzene and substituted derivatives	Benzene and substituted derivatives	C23H32N2O2S	418.256	400.218	5.024	[M+NH4]+	1.3765	3	0.7167	rp	910-86-1	3001386	-	64625	-	6531.55	7292	1415.52	4517.8	8471.26	9811.11	1929.44	11223.4	11724.9	3629.43	12065.3	17209.6	4716.97	5166.23	4198.67	-
MEDN0417	T3_positive	Mevalonate	Organic acids	Organic acids	C6H12O4	149.079	148.074	2.272	[M+H]+	1.39725	3	0.7163	rp	150-97-0	449	HMDB0000227	-	C00418	2328.2	7954.15	7376.03	10532.4	13405.1	9690.91	9886.16	10536.7	6057.32	10321.5	10621.5	9051.32	8822.81	8956.8	8950.8	ko00900,ko01100,ko01110
MEDP0687	T3_positive	2-Acetyl-5-methylfuran	Others	Others	C7H8O2	125.059	124.052	2.8293	[M+H]+	1.42625	3	0.7156	rp	1193-79-9	14514	HMDB0035226	-	-	1412.85	848.88	262.42	1312.36	391.5	1146.41	430.05	379.36	429.9	3281.71	3113.86	3016.4	563.8	577.46	406.62	-
MW0148590	T3_positive	Diprenorphine	Benzene and substituted derivatives	Benzene and substituted derivatives	C26H35NO4	464.213	425.257	3.954	[M+K]+	1.43137	3	0.7155	rp	14357-78-9	443408	-	-	-	4428.78	9333.6	3470.63	22151.5	11049.4	15843.4	12835.2	10032.1	9847.23	15399.8	6436.3	13145.9	11496.5	11318.5	11543.5	-
MW0103666	T3_positive	Telbivudine	Nucleotides and derivatives	Nucleotides and derivatives	C10H14N2O5	306.114	242.09	2.0356	[M+CH3CN+Na]+	21.2939	3	0.7155	rp	3424-98-4	159269	HMDB0015394	-	-	7433.74	11728.1	14889.6	16800	12913.5	10965.9	13254.4	10473.2	11533.9	18092.6	16606.5	20299.4	13650.2	13652.4	13566	-
MEDL01808	T3_positive	Isomucronulatol	Flavonoids	Isoflavones	C17H18O5	303.125	302.115	1.235	[M+H]+	1.4405	3	0.7153	rp	64474-51-7	602152	HMDB0033189	-	-	2715.63	1625.42	6105.41	3758.79	2475.66	1336.26	1453.95	1603	3555.93	4223.75	4995.02	1128.2	2913.17	2824.31	2774.25	-
MW0009241	T3_positive	Octyl gallate	Phenolic acids	Phenolic acids	C15H22O5	321.108	282.147	1.1751	[M+K]+	2.20943	3	0.715	rp	1034-01-1	61253	HMDB0033375	-	-	4040.97	2912.93	7641.62	4465.49	3000.37	4534.54	4278.62	419.71	3381.96	3677.26	909.39	8730.59	6384.98	7364.45	7802	-
MEDN1602	T3_positive	3'-Deoxyguanosine	Nucleotides and derivatives	Nucleotides and derivatives	C10H13N5O4	535.199	267.097	4.6397	[2M+H]+	7.90219	3	0.7147	rp	3608-58-0	135440068	HMDB0000085	-	-	75072.8	93619	79807.8	51009.9	68919.3	46155.4	67389.5	78794.3	30393.7	65342.8	102837	61559.7	50301.3	41898.8	46086.2	-
MADP0517	T3_positive	Prim-O-glucosylcimifugin	Others	Chromone	C22H28O11	486.199	468.163	3.8359	[M+NH4]+	5.01119	3	0.714	rp	80681-45-4	14034912	-	-	-	28198.3	21697.1	25352.5	89314.6	92902.2	90207.8	74652.1	71576.1	73808.7	76046.4	82034.6	73586.6	62402.1	62110.1	61844.6	-
MEDL02553	T3_positive	Piperine	Alkaloids	Piperidine alkaloids	C17H19NO3	349.149	285.137	5.4379	[M+CH3CN+Na]+	2.88113	3	0.7139	rp	94-62-2	638024	HMDB0029377	-	C03882	3260.71	7775.34	13809.7	508.65	182.49	580.84	2888.67	6278.87	5628.35	4242.43	4126.84	3512.23	2575.29	2736.7	2609.72	ko00960
ZINC15262023	T3_positive	Glycyrrhizol B	Heterocyclic compounds	Heterocyclic compounds	C21H18O5	397.383	350.115	6.7877	[M+HCOO+2H]+	7.27434	3	0.7137	rp	877373-01-8	11609971	-	-	-	16.9	9108	9649.49	13165.8	15743.8	10492.9	17199.6	13425	11715.7	12247.6	10270.2	13500.2	15619	13801.4	15237.5	-
MW0159253	T3_positive	Val-Asn	Amino acids and derivatives	Amino acids and derivatives	C9H17N3O4	250.164	231.122	1.8875	[M+NH4]+	0.107969	3	0.7135	rp	66170-00-1	7020201	-	65302	-	37181.7	39989.6	64377	28776.1	22039.2	25297.8	62324.7	68085.3	36993.3	46145.2	43558.3	76475	62244.9	62189.6	62189.8	-
MEDN1386	T3_positive	Erythritol	Others	Saccharides	C4H10O4	245.123	122.058	0.602	[2M+H]+	3.35071	3	0.7129	rp	149-32-6	222285	HMDB0002994	140	C00503	79973.5	88808.4	83644.5	71296.4	79716.3	85614	95946.6	77529.2	93302.1	83473.9	84657.3	79059.4	88051.9	89246.8	87942	ko02010
MEDP0653	T3_positive	2-Propenoic acid, 3-phenyl-, phenylmethyl ester	Benzene and substituted derivatives	Benzene and substituted derivatives	C16H14O2	239.111	238.099	1.1871	[M+H]+	1.5505	3	0.7127	rp	103-41-3 | 8014-16-2	7652	HMDB0040286	-	-	7646.85	6058.68	7565.46	6611.83	6414.15	3222.86	5571.52	7265.74	7407.43	1703.73	7728.63	7178.75	6318.33	6301.39	6189.56	-
MEDP1584	T3_positive	2-Amino-2-deoxymannose	Nucleotides and derivatives	Nucleotides and derivatives	C6H13NO5	162.073	179.079	1.1345	[M+H-H2O]+	7.76709	3	0.7127	rp	14307-02-9 | 2636-92-2	123961	-	-	-	10586.9	6663.47	6240.55	11497.9	6453.09	15699.4	7351.97	6408.31	7504.76	6836.76	7659.95	3225.46	2744.42	2410.69	2794.43	-
MW0157335	T3_positive	Talampicillin	Heterocyclic compounds	Heterocyclic compounds	C24H23N3O6S	504.124	481.131	5.181	[M+Na]+	3.96571	3	0.7124	rp	47747-56-8	71447	-	-	-	41321.6	38849.6	37533.6	23186.8	22273.7	19218.4	31817	25787.5	18589.8	29774.9	35045.3	24738.7	24158.9	24366.7	25361.7	-
MEDP1962	T3_positive	IAA-L-Ala	Amino acids and derivatives	Amino acids and derivatives	C13H14N2O3	323.031	246.1	0.8774	[M-H+2K]+	14.8096	3	0.7123	rp	57105-39-2	644225	-	-	-	26357.2	18520.7	15543.6	42096.1	42233.9	25061.3	18546.2	24956.7	20993.1	21098.4	52346.5	26690.5	24348.1	23820.8	24388.4	-
MW0142690	T3_positive	3,4-dimethoxy-N-(4-(3-nitrophenyl)thiazol-2-yl)benzenesulfonamide	Benzene and substituted derivatives	Benzene and substituted derivatives	C17H15N3O6S2	439.058	421.04	0.9462	[M+NH4]+	17.1642	3	0.712	rp	199666-03-0	5282337	-	-	C14126	31243.6	34888.5	35002	39199.8	25886.3	32396.8	48364.7	51733.5	58798.1	56112.3	38799.7	32135.2	37243.9	28570.3	33824.1	-
MEDL02163	T3_positive	15(S)-HPETE	Lipids	Free fatty acids	C20H32O4	319.226	336.23	5.0139	[M+H-H2O]+	0.93415	3	0.7117	rp	70981-96-3	5280893	HMDB0004244	-	C05966	33789.2	72538.4	45902.4	73357	55497.3	63164.7	46775.9	29776.4	40399.6	39853.4	45794.2	36607.4	41220.8	41517.8	39056.1	ko00590,ko01100
MEDP0437	T3_positive	Ergothioneine	Alkaloids	Alkaloids	C9H15N3O2S	306.005	229.089	3.4594	[M-H+2K]+	10.7498	3	0.7111	rp	497-30-3	5351619	HMDB0003045	53	C05570	9818.77	8070.48	5150.01	4554.11	2490.29	2094.72	2590.75	4909.42	4070.94	3333.59	2231.08	3356.47	2891.71	3109.31	2978.88	ko00340,ko01100
MW0154054	T3_positive	Isobutylhydroxylamine	Alcohol and amines	Amines	C4H11NO	90.0901	89.0841	0.7605	[M+H]+	4.2917	3	0.7108	rp	64930-17-2	9543329	-	-	C21369	6473.25	8127.38	9239.36	13974.1	12280.6	14742.4	14198.5	15576.9	8829.95	5615.81	9096.33	10320.7	11819.4	11839.2	11753.3	-
MW0118197	T3_positive	2-Amino-1-(4-aminophenyl)-1H-pyrrolo(2,3-b)quinoxaline-3-carbonitrile	Heterocyclic compounds	Heterocyclic compounds	C17H12N6	301.124	300.112	4.7378	[M+H]+	1.639	3	0.7107	rp	301358-46-3	911015	-	-	-	2513.08	2180.53	3576.58	5700.88	3982.68	1663.17	482.37	2823.26	2445.32	3160.05	4700.82	2516.94	3134.81	3272.29	3508.45	-
MEDP0176	T3_positive	Thymidine	Nucleotides and derivatives	Nucleotides and derivatives	C10H14N2O5	507.182	242.09	2.186	[2M+Na]+	20.8621	3	0.7102	rp	50-89-5	5789	HMDB0000273	3375	C00214	3291.72	3613.2	2699.86	8676.94	8060.58	9275.85	1901.43	6523.04	4867.71	4041.31	3233.55	2534.84	4929.17	4976.67	5190.24	ko00240,ko01100,ko01232
mws3108_N	T3_positive	2,4-Dihydroxypyrimidine-5-carboxylic acid	Nucleotides and derivatives	Nucleotides and derivatives	C5H4N2O4	225.01	156.017	0.602	[M+Na+HCOOH]+	5.06914	3	0.7099	rp	23945-44-0 | 59299-01-3 | 394-40-1 | 76821-79-9	90301	-	-	C03030	958630	850489	856845	897541	918986	968080	849439	925962	881907	967810	988000	1.02105e+06	938682	933976	938593	-
MEDL01829	T3_positive	Isothankunic acid	Terpenoids	Triterpene	C30H48O6	469.334	504.345	4.4445	[M+H-2H2O]+	3.29002	3	0.7094	rp	22882-19-5	12302703	HMDB0040772	-	-	7389.54	3248.34	1911.04	4898.11	2058.6	9410.3	79.42	1885.3	1753.92	7842.25	5904.97	4148.22	3177.29	3285.85	3327.7	-
MEDL01867	T3_positive	Shogaol	Phenolic acids	Phenolic acids	C17H24O3	345.17	276.173	4.7182	[M+Na+HCOOH]+	0.547442	3	0.7092	rp	36700-45-5	5281794	HMDB0031463	-	C10494	59539	68132	61651	113311	112921	108806	70602.4	71666.8	73605.1	96647.3	107916	92395.9	81756.4	82698.9	82376.7	-
MW0002167	T3_positive	2,3-Dimethoxyphenol	Phenolic acids	Phenolic acids	C8H10O3	137.059	154.063	0.7763	[M+H-H2O]+	0.961905	3	0.709	rp	5150-42-5 | 25155-26-4	78828	HMDB0131479	-	-	82814.5	71058.5	51831.2	66094.5	78775.2	76347.3	50113.2	88488.6	83889.4	79352.1	93049.4	82708.5	79520.7	82712.1	76418.6	-
MEDP0650	T3_positive	4,4'-Methylenedianiline	Alkaloids	Alkaloids	C13H14N2	435.198	198.116	5.1955	[2M+K]+	14.6723	3	0.7083	rp	101-77-9	7577	HMDB0041808	-	C14288	88480.9	75348.1	97456.6	74988.2	82948.9	84459.6	65239.6	52819.4	56579.8	135774	130193	126084	92105.4	91333.9	90474.7	-
MW0142216	T3_positive	2-Amino-3-methyl-9H-pyrido[2,3-b]indole	Alkaloids	Plumerane	C12H11N3	215.137	197.095	3.4199	[M+NH4]+	1.7565	3	0.708	rp	68006-83-7	62244	-	-	C19253	6080.29	6730.27	5916.19	3066.53	3134.98	8946.94	3462.97	5160.88	2524.02	2659.9	633.41	5018.23	5062.58	5390.86	5165.94	-
MEDP1645	T3_positive	Benzamide	Phenolic acids	Phenolic acids	C7H7NO	163.095	121.053	2.4202	[M+CH3CN+H]+	21.402	3	0.7079	rp	55-21-0	2331	HMDB0004461	-	C09815	6604	6459.49	7280.4	8304.48	7073	2909.85	8311.11	7970.35	7641.71	8186.12	8485.63	6884.74	7551.83	7575.66	7552.89	-
MEDP0075	T3_positive	Nα-Acetyl-L-Arginine	Amino acids and derivatives	Amino acids and derivatives	C8H16N4O3	263.128	216.122	4.2287	[M+HCOO+2H]+	13.4327	3	0.7075	rp	155-84-0	67427	HMDB0004620	-	-	51312.2	62667.6	57879.8	58279.7	52632.5	42665.6	42013.6	49547	45673	63816.9	47682.8	63946.8	54732	52760.6	54529.6	-
MW0007503	T3_positive	Lidocaine	Benzene and substituted derivatives	Benzene and substituted derivatives	C14H22N2O	319.303	234.173	6.0242	[M+K+HCOOH]+	13.7745	3	0.7075	rp	137-58-6	3676	HMDB0014426	-	C07073	95780.9	109257	119061	113434	118749	109718	108761	114421	105436	56546.9	99455.2	64433.3	130172	130874	134951	-
Lmzn006284	T3_positive	Corosolic acid	Terpenoids	Triterpene	C30H48O4	455.349	472.355	4.4836	[M+H-H2O]+	11.69	3	0.7074	rp	4547-24-4	6918774	-	263485	-	23924.9	12023.5	41732	56946.6	57571	58911.9	50265.8	70334.9	25261.3	63639.2	59741.8	46978.6	71557	73103	72956.6	-
MEDP0369	T3_positive	Pyridoxamine	Alkaloids	Alkaloids	C8H12N2O2	237.086	168.09	2.0059	[M+Na+HCOOH]+	2.73485	3	0.7074	rp	85-87-0	1052	HMDB0001431	238	C00534	1124.59	1560.15	753.92	8958.21	13393.7	9145.53	2038.05	3737.88	1645.31	8099.86	4920.75	5755	5822.24	5948.63	5659.35	ko00750,ko01100
MW0114723	T3_positive	Leucomycin A1	Others	Lactones	C40H67NO14	803.496	785.456	6.7278	[M+NH4]+	17.6249	3	0.7071	rp	16846-34-7	5282322	-	-	-	62332.4	24650.3	22410.1	58015.1	110316	101836	74037.3	79630.2	82648.3	121106	129989	108354	90317.8	89230.7	90809.1	-
MW0151757	T3_positive	Iodofiltic acid (123I)	Lipids	Free fatty acids	C22H35IO2	497.123	458.168	0.8287	[M+K]+	1.79301	3	0.7071	rp	123748-56-1	636427	-	-	-	7528.78	5065.02	4149.42	1774.79	2626.03	1891.97	317.72	3850.49	1444.22	13574.1	2222.18	6317.44	1427.89	1475.12	1526.07	-
MEDP1218	T3_positive	3-Amino-2-naphthoic acid	Alkaloids	Alkaloids	C11H9NO2	170.065	187.063	0.602	[M+H-H2O]+	13.3569	3	0.707	rp	5959-52-4	22244	-	34509	-	1132.43	1100.54	1078.66	1129.48	1130.15	1020.52	2049.98	5903.73	5791.44	1097.19	989.32	1232.91	10378.2	10171.1	9319.07	-
MEDP0606	T3_positive	3,4-Dimethoxyphenethylamine	Benzene and substituted derivatives	Benzene and substituted derivatives	C10H15NO2	380.264	181.11	3.2617	[2M+NH4]+	21.1684	3	0.7067	rp	120-20-7	8421	HMDB0041806	-	-	16045.8	12112.8	14733.5	11192.5	16323.3	17004	15566.8	15648.2	12620.8	18518.1	19177.4	20677.1	16869.5	17564.1	17360.7	-
FDATN00279	T3_positive	Morin hydrate	Flavonoids	Flavonols	C15H12O8	303.051	320.053	4.1122	[M+H-H2O]+	2.14677	3	0.7063	rp	654055-01-3 | 6202-27-3	16219651	-	-	-	2.62339e+07	2.02175e+07	2.03617e+07	2.60639e+07	1.86907e+07	2.49161e+07	2.43712e+07	1.98836e+07	1.83205e+07	1.97784e+07	2.56813e+07	2.20284e+07	1.81263e+07	1.83676e+07	1.84647e+07	-
MW0113003	T3_positive	4-((2-(((1R,2R)-2-hydroxycyclohexyl)amino)benzo[d]thiazol-6-yl)oxy)-N-methylpicolinamide	Alcohol and amines	Amines	C20H22N4O3S	421.126	398.141	5.4784	[M+Na]+	1.8465	3	0.7059	rp	953769-46-5	46184986	-	-	-	127534	139247	15813.7	20326.2	9918.41	36299.1	223132	164227	151140	159210	172612	292049	19710.1	21597.4	20339.7	-
MEDP1442	T3_positive	O-Butanoylcarnitine	FA	CAR	C11H21NO4	503.26	231.147	5.1981	[2M+K]+	12.5278	3	0.7056	rp	1492-26-8	439829	HMDB0002013	-	C02862	24721.3	8116.73	60477.4	68241.5	30833.2	27769.3	6345.64	14568.3	31218.6	41849.9	43535.1	26628.1	38411.2	37731.2	32875.6	-
MEDP1020	T3_positive	4-Hydroxyhippuric acid	Amino acids and derivatives	Amino acids and derivatives	C9H9NO4	259.06	195.053	3.6773	[M+CH3CN+Na]+	23.8108	3	0.7049	rp	2482-25-9	151012	HMDB0013678	-	-	27479.9	30802.1	31989.1	30577.2	38714.8	29852	23865.1	23713.6	27546.6	27393	26010.8	29252.7	44705.2	44944.2	44964	-
MEDP0894	T3_positive	3-Methoxytyramine	Phenolic acids	Phenolic acids	C9H13NO2	373.149	167.095	2.4401	[2M+K]+	11.873	3	0.7044	rp	554-52-9	1669	HMDB0000022	5094	C05587	38356.8	33604	42380.2	31881.4	29387.6	29785.1	42449.7	43534.8	40245.7	45752.5	46063.7	43049.9	39223.9	38610.1	39087.7	ko00350,ko00965,ko01100
MEDP0560	T3_positive	Dihydrouracil	Nucleotides and derivatives	Nucleotides and derivatives	C4H6N2O2	161.059	114.043	3.1034	[M+HCOO+2H]+	7.57319	3	0.7043	rp	504-07-4	649	HMDB0000076	285	C00429	67127.2	66369.7	72681.4	66942.8	66587.3	67058.5	60869.8	64381.1	61753.5	77461.5	77387.1	75968.1	73950.7	73489.8	74436.8	ko00240,ko00410,ko00770,ko01100
MW0012972	T3_positive	1-Palmitoyl-2-oleoyl-sn-glycero-3-(phospho-rac-(1-glycerol))	GP	PG	C40H77O10P	771.503	748.525	6.9473	[M+Na]+	1.91844	3	0.7043	rp	185435-28-3	5283509	-	-	-	20995	17983.3	26225.8	34639.2	41204.6	36849.2	25893.1	28402.1	25201.2	45887.1	29221.3	48041.3	42737.2	41929.6	44100.7	-
MEDL02215	T3_positive	Indole-3-carboxylic acid	Alkaloids	Plumerane	C9H7NO2	238.078	161.048	6.5076	[M-H+2K]+	5.86602	3	0.7041	rp	771-50-6	69867	HMDB0003320	3795	C19837	28.32	560.83	77.44	221.66	1706.68	1182.63	1022.14	1136.93	2185.51	1557.97	1177.56	1523.1	3690.85	3687.91	3742.32	-
MW0005220	T3_positive	N'-Hydroxy-4-methylbenzenecarboximidamide	Benzene and substituted derivatives	Benzene and substituted derivatives	C8H10N2O	192.11	150.079	4.2484	[M+CH3CN+H]+	10.3917	3	0.7041	rp	19227-13-5 | 923023-83-0 | 69113-24-2	5493168	-	96505	-	5909.52	2477.29	5750.8	2420.25	1355.61	899.7	2775.8	4035.76	1411.03	2462.78	3268.62	2260.62	2668.13	2687.51	2625.85	-
MW0062070	T3_positive	Piperitone	Terpenoids	Terpene	C10H16O	191.08	152.12	1.5828	[M+K]+	8.21436	3	0.7039	rp	89-81-6	6987	HMDB0034975	-	-	12042.4	9943.36	9849.96	19494.5	18771.9	11666.9	6333.71	9406.03	9030.57	15861.2	17537.5	18052.8	19389.5	22505.8	21710.2	-
ZINC31739248	T3_positive	(3aR)-1-Hydroxy-11,12-(epoxymethanoxy)-2,3,5,6,8,9-hexahydro-4H-cyclopenta[a]pyrrolo[2,1-b][3]benzoazepine-2-one	Alkaloids	Alkaloids	C17H17NO4	346.331	299.116	6.0444	[M+HCOO+2H]+	15.356	3	0.7039	rp	51020-45-2	101858017	-	-	-	15263.9	11283.8	13388.3	16172.7	14685.6	12932	14812.2	13041.8	13738	29057.2	14495.8	17017	36763.6	36789.9	36714.6	-
MEDP1606	T3_positive	2'-Deoxyguanosine	Nucleotides and derivatives	Nucleotides and derivatives	C10H13N5O4	331.104	267.097	3.9245	[M+CH3CN+Na]+	21.4958	3	0.7038	rp	961-07-9	135398592	HMDB0000085	-	C00330	38111.4	42062.4	4054.5	29117.4	16133.5	27215.6	29918.7	34234.5	36402.8	30271.6	17935.8	32093.6	27970.6	28118.6	26418.4	ko00230,ko01100,ko01232,ko02010
MW0117976	T3_positive	2,5-Dihydro-2,4,5-trimethylthiazole	Heterocyclic compounds	Heterocyclic compounds	C6H11NS	130.063	129.061	1.553	[M+H]+	1.94975	3	0.7036	rp	60633-24-1	181287	HMDB0038973	-	-	13833.9	15522.7	15671	13233.3	17788.9	30925.7	12026.3	12149.6	14210.9	23322.3	18853.6	13943.4	17081.7	16765.6	16842.1	-
MEDN1534	T3_positive	D-Tagatose	Others	Saccharides	C6H12O6	361.14	180.063	2.0059	[2M+H]+	15.1265	3	0.7034	rp	41847-61-4	439312	HMDB0003418	-	C00795	19996.2	20141.7	23812.5	41475.8	35737.1	32998.6	29504.4	28789	26305.1	33875.2	28333.3	27831	31098.9	30532	30630	ko00052,ko01100
MW0160398	T3_positive	UMP dianion	Nucleotides and derivatives	Nucleotides and derivatives	C9H11N2O9P-2	340.052	322.02	0.986	[M+NH4]+	1.95725	3	0.7034	rp	3387-36-8	1778309	-	-	-	23155.3	10384.1	33309.6	45369.5	24670.8	21503.9	18380.4	20786.2	8423.39	30959.6	24802.1	11444.1	17386.9	14457.9	17747.3	-
MW0106553	T3_positive	Pantethine	Alcohol and amines	Polyamines	C22H42N4O8S2	599.213	554.244	5.0742	[M-H+2Na]+	5.83657	3	0.7032	rp	16816-67-4	452306	HMDB0003828	-	-	30195.4	33645	32246.1	23460.4	16545.9	18391.4	22817.4	28372.7	29250.3	7817.31	14195	9811.63	23741.9	21960.5	24159.3	-
MEDL01811	T3_positive	Batatasin IV	Phenolic acids	Phenolic acids	C15H16O3	227.106	244.11	5.5796	[M+H-H2O]+	2.67492	3	0.7031	rp	60347-67-3	181271	HMDB0032641	-	C10247	62359.5	62755.8	63628.2	42208.6	44122.4	38690.7	46759.9	46811.7	46668.4	52659.7	57301.9	67017.5	50721.3	50267.6	50501.1	-
MEDL02023	T3_positive	Asparagine	Amino acids and derivatives	Amino acids and derivatives	C4H8N2O3	217.018	132.054	0.8385	[M+K+HCOOH]+	12.253	3	0.7026	rp	70-47-3	6267	HMDB0000168	14	C00152	129310	90620.6	90548.7	130101	124354	110262	115588	111191	129234	144751	130063	144544	118902	114836	119366	ko00250,ko00460,ko00970,ko01100,ko01110,ko01230
MEDP0592	T3_positive	3-Dehydrosphinganine	Lipids	Sphingolipids	C18H37NO2	317.327	299.282	5.6603	[M+NH4]+	0.571242	3	0.7023	rp	16105-69-4	439853	HMDB0001480	3428	C02934	2229.71	1430.85	867.26	1728.83	487.27	1812.93	1859.34	1477.01	1206.09	300.67	1090.5	1355.51	3081.79	2749.91	2872.56	ko00600,ko01100
MADP0540	T3_positive	2-Pyrimidin-2-yl-propionic acid	Heterocyclic compounds	Heterocyclic compounds	C7H8N2O2	197.116	152.059	3.7962	[M-H+2Na]+	9.8112	3	0.7022	rp	819850-16-3	17937042	-	-	-	14090.2	12429.1	16251.3	26822.7	24821.6	23091.7	22663.8	19723.7	19858.7	20681.5	15486.5	20375.5	13662	13593.3	13894.1	-
MW0145118	T3_positive	Anhalamine	Heterocyclic compounds	Heterocyclic compounds	C11H15NO3	232.096	209.105	2.144	[M+Na]+	2.0165	3	0.702	rp	643-60-7	69510	-	-	-	7377.48	10589.5	6091.93	9690.08	4608	9489.66	9005.71	7799.59	5870.93	7465.08	8968.84	8225.65	6421.65	6083.34	5966.64	-
MEDP0203	T3_positive	Cinnamaldehyde	Phenolic acids	Phenolic acids	C9H8O	282.154	132.058	1.7892	[2M+NH4]+	9.89596	3	0.7013	rp	104-55-2	637511	HMDB0003441	6931	C00903	6102.94	5013.27	4955.07	8569.64	10986.3	5041.53	7186.21	8340.57	9556.45	5897.19	7098.98	6545.5	7541.06	7491.56	7144.33	ko00940,ko01100,ko01110
MW0124205	T3_positive	Gambogic acid	Organic acids	Organic acids	C38H44O8	651.247	628.304	5.9027	[M+Na]+	22.8184	3	0.701	rp	2752-65-0	9852185	HMDB0034095	-	-	5186.36	4583.02	8765.91	23460	10447.8	25516.3	7280.55	11864.8	13930	17702.5	23300.1	18899.8	8403.91	8693.07	8738.99	-
MW0126299	T3_positive	Pyrazinemethanethiol	Heterocyclic compounds	Heterocyclic compounds	C5H6N2S	164.984	126.025	2.1146	[M+K]+	2.07775	3	0.7007	rp	59021-02-2	62145	HMDB0036186	-	-	1969.13	2174.41	1839.74	4016.41	1207.11	2799.61	3331	3438.98	2377	4599.9	1701.04	4801.19	2800.73	2057.66	2547.22	-
MW0156115	T3_positive	Prorocentrolide	Others	Lactones	C56H85NO13	1002.6	979.602	6.7278	[M+Na]+	18.2804	3	0.7005	rp	117120-34-0	6443358	-	-	C20023	41747.5	40862.1	49653.2	62090.9	87373.7	90969	64939.1	73700	70012.9	88945.4	106795	95552.1	73978.6	74400.4	73749.7	-
MW0124002	T3_positive	ethyl 4-oxo-6-propan-2-yl-1H-quinoline-3-carboxylate	Others	Lactones	C15H17NO3	277.154	259.121	2.3492	[M+NH4]+	2.10875	3	0.7	rp	64321-61-5	690399	-	-	-	379.39	125.29	585.03	671.43	379.48	290.83	72.2	158.12	226.12	425.79	1737.21	1995.65	892.71	958.31	834.14	-
MW0054026	T3_positive	1-O-Acetylbritannilactone	Others	Lactones	C17H24O5	331.152	308.162	4.7182	[M+Na]+	2.21481	3	0.6992	rp	33627-41-7	75528891	-	-	-	77646.9	67187.6	74123.9	122761	133650	126451	98285.6	84496.6	92681.6	109967	109237	105896	97322.1	98202.4	99058.3	-
MW0058015	T3_positive	1,2-Dimyristoyl-sn-glycero-3-phosphoethanolamine	GP	PE	C33H66NO8P	635.454	635.453	7.2853	[M+]+	4.91642	3	0.6992	rp	998-07-2	9852308	HMDB0008821	-	-	22089.6	22530.1	19338.7	26550.4	36402.4	43640.9	16992.5	16669.8	21819.5	38141.9	40583.3	40042.6	31853.3	32013.4	32222.2	-
ZINC66102692	T3_positive	Dihydroevocarpine	Alkaloids	Quinoline alkaloids	C23H35NO	380.226	341.272	4.3462	[M+K]+	2.16225	3	0.6988	rp	15266-35-0	5322031	-	-	-	4354.56	671.59	5293.36	8125.05	5247.34	3917.25	5350.04	2882.07	518.09	3315.58	1500.73	2116.8	3381.65	3214.92	3347.75	-
MEDL01817	T3_positive	Quercetagetin	Flavonoids	Flavonols	C15H10O8	319.045	318.038	3.6773	[M+H]+	1.87356	3	0.6987	rp	90-18-6	5281680	HMDB0126560	-	-	613567	596541	632578	694326	618392	630505	515623	525875	534769	518312	614696	668164	448700	433449	471385	-
MW0105085	T3_positive	3-Methoxytyrosine	Amino acids and derivatives	Amino acids and derivatives	C10H13NO4	392.154	211.084	1.1751	[M-H+2K]+	8.50988	3	0.6985	rp	7636-26-2	1670	HMDB0001434	-	-	15314.9	15037.5	15716.5	19280.8	15082.9	16410.7	22352.9	21249.4	18435.8	16711.1	15333.2	18604	17935.2	17759.7	17791.5	-
MW0123516	T3_positive	Dehydroascorbic acid	Others	Vitamin	C6H6O6	192.056	174.016	0.7605	[M+NH4]+	10.1487	3	0.6981	rp	490-83-5	440667	HMDB0001264	342	C05422	9237.21	12696.5	11312.5	4048.21	3369.68	1593.38	3708.42	3878.08	5864.73	5592.32	4219.17	7596.53	4721.18	5371.94	5581.03	ko00053,ko00480,ko01100
Lmbp000123	T3_positive	L-homomethionine	Amino acids and derivatives	Amino acids and derivatives	C6H13NO2S	248.207	163.067	0.8175	[M+K+HCOOH]+	9.0737	3	0.6979	rp	25148-30-5	10329619	HMDB0030406	-	C17213	62369.7	187.09	7952.64	88341.2	52143.1	92529	135602	111570	114549	260593	257553	250568	105339	102456	103334	ko00966,ko01110,ko01210
MW0109774	T3_positive	Suberylglycine	Amino acids and derivatives	Amino acids and derivatives	C10H17NO5	231.107	231.111	0.602	[M+]+	9.07905	3	0.6978	rp	60317-54-6	6453952	HMDB0000953	5899	-	21709.1	17139.9	20863.4	26030.2	20549.5	17532.3	23632.3	23940.9	20780	23289.2	20507.1	23161.1	31902.1	32357.4	30289.1	-
MEDL02640	T3_positive	Chrysosplenol D	Flavonoids	Flavones	C18H16O8	361.089	360.084	3.5588	[M+H]+	9.42279	3	0.6977	rp	14965-20-9	5280699	HMDB0130258	-	C04552	78143.1	72827.9	81747.8	69141.2	66297.4	64813	91094.4	98469.1	86628.1	81511.9	72520.1	77069.4	79041.9	79393.6	79399	-
MW0014136	T3_positive	3-Hydroxyvalproic acid	Organic acids	Organic acids	C8H16O3	183.1	160.11	5.2961	[M+Na]+	5.0438	3	0.6975	rp	58888-84-9	134459	HMDB0013899	-	C16651	15308.1	11317	12728.3	15717	11450.8	13375.5	14902.9	13314.7	10666.9	11300.1	14942.9	11896.1	10858.5	11234.8	10902.3	-
MEDP1681	T3_positive	Leu-Gly-Leu	Amino acids and derivatives	Amino acids and derivatives	C14H27N3O4	340.159	301.2	3.7368	[M+K]+	2.9111	3	0.6972	rp	19408-48-1	88047	-	21638	-	2915.31	311.52	4118.28	80.68	1637	2044.92	2571.13	1105.68	4967.68	4692.23	7496.21	7535.4	1957.11	1874.39	1855.44	-
MEDL01926	T3_positive	Albanin A	Flavonoids	Flavones	C20H18O6	354.117	354.11	3.3406	[M+]+	20.5411	3	0.6971	rp	73343-42-7	5481961	HMDB0037488	-	-	332.64	2256.35	1733.59	6303.95	12129.9	10208.4	2809.05	7881.44	9539.96	2085.36	4420.52	5853.74	7626.85	7875.85	6867.14	-
MW0111686	T3_positive	1,2,10-Trihydroxydihydro-trans-linalyl oxide 7-O-beta-D-glucopyranoside	Others	Saccharides	C16H30O10	383.191	382.184	3.8359	[M+H]+	2.2435	3	0.6969	rp	219814-37-6	85225480	HMDB0033237	-	-	7832.6	5715.26	5920.85	10159.1	3194.4	11014.7	7683.68	7501.12	11465.9	6886.11	8377.06	8233.22	5838.18	6260.3	5880.37	-
MW0013406	T3_positive	2-Benzylheptanol	Benzene and substituted derivatives	Benzene and substituted derivatives	C14H22O	451.289	206.167	5.2355	[2M+K]+	9.00983	3	0.6969	rp	92368-90-6	64916	HMDB0133179	-	-	12718.7	26146.5	25117.3	15378.3	20566.3	24898.2	27765.2	17308.2	44016.6	19290.7	52761.1	28307.5	13574.1	13390.6	10717.9	-
MEDL01745	T3_positive	Cichoralexin	Terpenoids	Sesquiterpenoids	C15H20O3	249.148	248.141	4.2582	[M+H]+	1.72256	3	0.6969	rp	132296-37-8	5315718	HMDB0037022	-	-	57915.4	53717.3	55324	28758.6	31708.7	31187.7	50850.4	27903.8	46273.6	49237.9	42442	42519.2	52261.2	56168	53134	-
MEDP1271	T3_positive	Bis(2-ethylhexyl) phthalate	Phenolic acids	Phenolic acids	C24H38O4	579.28	390.277	8.7255	[2M+Na]+	24.5524	3	0.6969	rp	117-81-7 | 15495-94-0 | 8033-53-2 | 50885-87-5 | 82208-43-3	8343	-	263643	C03690	35738.6	47287.7	46871.3	35784	36779.6	38975.1	46205.8	40386.1	46759.5	59431.2	57916.3	55437.3	47302.3	45953	47540	-
MEDL01830	T3_positive	(1E)-1,7-bis(4-hydroxy-3-methoxyphenyl)hept-1-ene-3,5-dione	Phenolic acids	Phenolic acids	C21H22O6	371.149	370.142	4.6397	[M+H]+	0.552503	3	0.6967	rp	76474-56-1	10429233	HMDB0031552	-	-	19212.1	9310.71	9720.66	13773.9	16193.9	13885.2	39401.5	40199.3	32903.8	17371.3	10947.8	17110.1	20172.2	20820	21965.6	-
MW0111937	T3_positive	2,3-Butanediol glucoside	Alcohol and amines	Alcohols	C10H20O7	253.127	252.121	1.6022	[M+H]+	2.25775	3	0.6966	rp	146763-54-4	78171387	HMDB0040822	-	-	13477.3	11624.8	17215.2	21432.6	21421.6	20312.4	15662.2	11498.2	12216.9	12270.1	11056.4	6276.29	17478.5	16971.8	17077.2	-
MW0144835	T3_positive	Alangicine	Benzene and substituted derivatives	Benzene and substituted derivatives	C28H36N2O5	481.262	480.262	4.073	[M+H]+	12.0732	3	0.6963	rp	16531-04-7	442158	-	-	C09327	3436.31	11419.1	3305.73	11303.5	20651	9133.46	11281	18707.5	13189	570.19	15884.8	6992.29	6684.53	6459.93	6090.99	-
MW0118203	T3_positive	2-Amino-3H-quinazolin-4-one	Others	Ketone compounds	C8H7N3O	200.022	161.059	0.6217	[M+K]+	2.27975	3	0.6961	rp	20198-19-0 | 100643-17-2	135403814	-	-	-	2268.37	1286.05	2733.27	3362.89	3363.09	2153.91	743.62	2503.13	1162.06	2764.58	1106.27	1065.14	3197.81	3213.3	3080.21	-
MEDN0562	T3_positive	Indole-3-carbinol	Alkaloids	Plumerane	C9H9NO	186.042	147.068	0.602	[M+K]+	4.07487	3	0.696	rp	700-06-1	3712	HMDB0005785	-	-	23546.5	19034.8	21497.1	29519.7	23176.7	20846.4	23702.2	26482.4	22438.7	24325.6	20016	22225.5	32257.7	32683.6	31451.8	-
MW0103717	T3_positive	Zidovudine	Nucleotides and derivatives	Nucleotides and derivatives	C10H13N5O4	344.168	267.097	3.6179	[M-H+2K]+	23.3057	3	0.696	rp	30516-87-1	35370	HMDB0014638	-	C07210	23785.7	23248	24446.3	14194.6	18545.1	12869.1	22009.5	18601.5	21177.3	13031.8	6339.79	17435.3	18820.9	18919.9	18917.8	-
MEDP0577	T3_positive	Carnitine isoC4:0	Alkaloids	Alkaloids	C11H21NO4	463.304	231.147	6.1452	[2M+H]+	11.1151	3	0.6951	rp	25518-49-4	10177002	HMDB0000736	-	-	593732	459949	432598	339314	262310	243394	694586	659661	429771	361929	516183	239625	298259	293455	301022	-
MW0117021	T3_positive	4-Hydroxyindole	Alkaloids	Plumerane	C8H7NO	284.15	133.053	2.3073	[2M+NH4]+	18.5524	3	0.695	rp	2380-94-1	75421	-	34514	C02040	5487.18	3986.1	8536.47	1562.78	3428.52	2844.6	2094.23	6453.67	2436.32	7602.66	6008.76	6597.51	4386.48	4278.91	4653.65	-
MEDL02597	T3_positive	6''-O-Malonylglycitin	Flavonoids	Isoflavones	C25H24O13	579.15	532.122	3.6773	[M+HCOO+2H]+	23.8535	3	0.6946	rp	137705-39-6	23724657	HMDB0039323	-	C16197	653321	622638	688423	334375	408688	343047	835219	840599	757192	460337	361022	457706	401325	398603	414257	ko00943
MEDP0020	T3_positive	Methionine	Amino acids and derivatives	Amino acids and derivatives	C5H11NO2S	149.042	149.051	4.8971	[M+]+	22.0164	3	0.6945	rp	63-68-3	6137	HMDB0000696	5664	C00073	18845.5	33995.8	36849.4	25600.1	35172.6	31976.2	36157.6	31455.7	15681.2	15441.4	15812.6	30247	31140.4	31987.4	26399.4	ko00270,ko00470,ko00966,ko00970,ko00999,ko01100,ko01110,ko01210,ko01230,ko01240
MW0111236	T3_positive	Octadecylphosphocholine	Organic acids	Organic acids	C23H50NO4P	499.389	435.348	4.4839	[M+CH3CN+Na]+	15.3066	3	0.6941	rp	65956-63-0	125219	-	44313	-	3997.88	2290.9	2870.09	2007.02	2240.99	2358.35	6009.6	3857.3	2923.19	2177.45	2432.38	2856.98	4259.88	4203.8	4057.44	-
MW0109626	T3_positive	Ser-Lys-Leu	Amino acids and derivatives	Amino acids and derivatives	C15H30N4O5	431.191	346.222	4.7379	[M+K+HCOOH]+	2.23355	3	0.6934	rp	130488-05-0	131223	-	16394	-	156383	137949	158380	283864	185944	186941	177962	199297	276576	201605	196392	174484	163018	165462	165390	-
MW0137947	T3_positive	Dicumarol	Lignans and Coumarins	Coumarins	C19H12O6	381.026	336.063	3.1034	[M-H+2Na]+	16.6878	3	0.6932	rp	66-76-2	54676038	HMDB0014411	-	C00796	69110	56098.6	55558.1	68904.4	58405.2	58722.7	41150.5	48663.5	39829.2	46621.8	42339.6	40435.2	47619.7	47375.2	47282.8	-
MW0009985	T3_positive	Trimethoprim	Phenolic acids	Phenolic acids	C14H18N4O3	273.184	290.138	6.0242	[2M+Na]+	12.9347	3	0.6928	rp	738-70-5	5578	HMDB0014583	-	C01965	10229	9362.98	12220.2	11291.3	13064.5	11803.3	13707.8	12792.5	11877.7	20054.5	17974.6	15295.6	16048.2	16127.8	16640.5	-
MW0004444	T3_positive	4,4'-Methylenebis(2,6-DI-tert-butylphenol)	Benzene and substituted derivatives	Benzene and substituted derivatives	C29H44O2	463.302	424.334	5.7648	[M+K]+	2.88472	3	0.6927	rp	118-82-1	8372	-	-	-	66244.1	53492.8	47551.3	48556.2	37848.6	30903	76059	54918.7	80394.6	35826.1	36301.8	45898.7	57977.6	60701.2	60895.5	-
MW0108536	T3_positive	2-morpholin-4-yl-N-(4-sulfamoylphenyl)acetamide	Alcohol and amines	Amines	C12H17N3O4S	300.106	299.094	3.1231	[M+H]+	2.442	3	0.6925	rp	91533-01-6	180598	-	-	-	1220.25	1401.11	1104.62	1213.99	2793.52	1714.39	2832.69	1842.82	1381.04	4032.32	4376.12	4280.81	1958.97	1958.88	1960.18	-
MW0157084	T3_positive	S-methyl-5-thio-alpha-D-ribose 1-phosphate	Organic acids	Organic acids	C6H13O7PS	329.005	260.012	6.4073	[M+Na+HCOOH]+	6.24534	3	0.6924	rp	68134-74-7	11988266	HMDB0000963	-	C04188	71981.1	78279.6	79507.6	85173.2	76371.1	74690.9	71063.4	100645	74660.8	75392	74341.6	84011.7	99341.2	102548	102688	ko00270,ko01100
MEDP0297	T3_positive	5-Aminopentanoic acid	Organic acids	Organic acids	C5H11NO2	140.067	117.079	8.7353	[M+Na]+	2.4465	3	0.6924	rp	660-88-8	138	HMDB0003355	6902	C00431	5603.46	5972.7	2844.78	6552.72	7735.87	8278.83	5934.85	7576.62	5419.47	7969.6	8460.54	6338.43	7471.77	7299.62	7471.13	ko00310,ko00330,ko00470,ko01100
MW0013649	T3_positive	Allyl cyclohexanebutyrate	Organic acids	Organic acids	C13H22O2	211.168	210.162	6.0847	[M+H]+	2.45	3	0.6924	rp	7493-65-4	61405	HMDB0038291	-	-	23719.9	22553.8	12300.1	18466.4	21536.5	20075.8	19916.1	12757.5	17433.3	26306.5	18816.3	17285.3	24725.1	25240.2	25112.2	-
MW0108002	T3_positive	Lys-Gly-Lys	Amino acids and derivatives	Amino acids and derivatives	C14H29N5O4	373.252	331.222	6.7677	[M+CH3CN+H]+	13.0026	3	0.6918	rp	57625-90-8	444448	-	22627	-	20350.3	11971.6	18173.7	20499.6	25467.7	32846	29925	31942.8	25882.6	32332	35259.8	30824.3	21578.3	21457.6	21594.6	-
MEDP0823	T3_positive	L-3-Phenyllactic acid	Organic acids	Organic acids	C9H10O3	167.069	166.063	2.3611	[M+H]+	2.4855	3	0.6916	rp	20312-36-1	643327	HMDB0000748	-	C05607	17606	15154.2	25531.4	15759.6	15329.2	15187.8	18859.9	20851.5	18126.7	18867.5	18379.3	25248.6	18883.8	18951.5	18371.7	ko00360,ko00960,ko01100,ko01110
MEDTP00329	T3_positive	Isoreserpine	Alkaloids	Alkaloids	C33H40N2O9	609.277	608.273	4.3266	[M+H]+	6.81108	3	0.6914	rp	482-85-9	5701996	-	-	-	17694.9	14781.5	17778.2	13337.9	22110.7	17272.3	12645.4	12245.8	7940.06	13610.8	14211	13937.2	8300.34	8245.85	7282.1	-
MEDN0304	T3_positive	Cinnamic acid	Phenolic acids	Phenolic acids	C9H8O2	217.157	148.052	6.4476	[M+Na+HCOOH]+	7.14947	3	0.691	rp	140-10-3	444539	HMDB0000930	5880	C10438	49157	34381.8	54607.9	20552.9	20874.1	15859.9	33390.8	23125.4	23570.2	79255.8	66019.9	65510.9	54776.8	55328.1	55123.5	-
MW0052355	T3_positive	Digoxin	Steroids	Steroid	C41H64O14	763.425	780.43	6.6279	[M+H-H2O]+	7.0756	3	0.6909	rp	20830-75-5	2724385	HMDB0001917	2047	C06956	79400.4	68648.4	62502.5	41952.3	52227.4	45969	109195	96282.3	111000	106980	93804.6	133003	84830.9	79595.4	84565	-
MEDP1102	T3_positive	Carnitine C10:0	FA	CAR	C17H33NO4	400.217	315.241	3.8359	[M+K+HCOOH]+	18.5727	3	0.6906	rp	1492-27-9	11953821	HMDB0000651	-	-	67575.4	73431.9	74325.3	104720	99817.9	99636.1	106416	109648	107767	99021.2	91819.8	87233.3	87559.9	87528.7	86981.7	-
MW0123029	T3_positive	Bendiocarb	Benzene and substituted derivatives	Benzene and substituted derivatives	C11H13NO4	464.21	223.084	5.3481	[2M+NH4]+	11.8571	3	0.6906	rp	22781-23-3	2314	-	44456	-	9652.42	15998.6	11926.4	22520	25408.6	18367	16247.8	12295.5	20550	23890.3	19496.8	7941.83	19722.7	20295.4	19351.1	-
MW0114378	T3_positive	D-xylulose	Others	Saccharides	C5H10O5	339.065	150.053	1.4238	[2M+K]+	14.3286	3	0.6902	rp	551-84-8 | 5962-29-8	5289590	HMDB0001644	63099	-	9984.02	4819.12	9959.75	13803	11376.5	7808.58	14737.7	8535.28	8921.87	10816.1	7724.32	21584.6	8238.45	8125.11	8378.56	-
MW0015225	T3_positive	7-oxo-11-Dodecenoic acid	Lipids	Free fatty acids	C12H20O3	447.273	212.141	5.8115	[2M+Na]+	2.69546	3	0.69	rp	54921-60-7	4374065	-	43202	-	75072.4	73115.1	163045	38572.7	32329.2	16328.1	88291.4	78652.4	110324	78840.3	62223.8	83922.7	54399.9	53091.3	55406.7	-
pmn001375	T3_positive	1-Hydroxypinoresinol-1-O-Glucoside	Lignans and Coumarins	Lignans	C26H32O12	559.168	536.189	0.7994	[M+Na]+	2.56757	3	0.6898	rp	81495-71-8	13995449	-	-	-	8810.07	10080.7	3168.6	3499.8	4301.08	2672.67	2804.6	4087.59	1139.37	1828.22	6270.86	3201.92	3790.16	4480.35	4519.42	-
MW0108922	T3_positive	Tiglylglycine	Amino acids and derivatives	Amino acids and derivatives	C7H11NO3	202.043	157.074	2.6162	[M-H+2Na]+	3.24532	3	0.6896	rp	35842-45-6	6441567	HMDB0000959	4246	-	57369	55942.6	55833.4	65359.1	60457.3	62356.8	55361.4	63688.9	64640.1	56646.2	57247.3	61581.1	63400.9	63855.7	63638.3	-
MW0104841	T3_positive	1,2-Ethylenediphosphonic acid	Organic acids	Organic acids	C2H8O6P2	172.975	189.98	0.8385	[M+H-H2O]+	2.66573	3	0.6895	rp	6145-31-9	80247	HMDB0013233	-	-	78104.7	47243	46978.7	89273.8	113860	78633.8	41857.9	59574.7	68070.1	96125.8	83293.6	65383.4	66766.2	65352.6	65158.6	-
MW0009653	T3_positive	Rasagiline	Benzene and substituted derivatives	Benzene and substituted derivatives	C12H13N	248.164	171.105	4.9338	[M-H+2K]+	4.55347	3	0.6894	rp	136236-51-6	3052776	HMDB0015454	-	-	6787.04	8955.4	6124.17	5282.58	12554.1	9846.7	21757.7	19294.3	18372.5	21664.4	20275.7	21272.2	11243.4	10335.7	10631.5	-
MEDP0434	T3_positive	1-Heptadecanoyl-sn-glycero-3-phosphocholine	Lipids	LPC	C25H52NO7P	527.372	509.348	6.8275	[M+NH4]+	17.3512	3	0.6893	rp	50930-23-9	24779463	HMDB0012108	-	C04230	151967	124696	186080	142836	203393	205798	169000	390634	213134	323455	286817	236397	205383	204909	204856	ko00564
MEDP1183	T3_positive	N-Acetylcadaverine	Alkaloids	Alkaloids	C7H16N2O	340.111	144.126	4.0138	[M-H+2K]+	9.65183	3	0.689	rp	32343-73-0	189087	HMDB0002284	-	-	101683	102036	106691	102981	115799	108755	124488	135147	139251	104591	102583	103502	121839	122309	121769	-
MEDP1084	T3_positive	Carnitine C12:0	Alkaloids	Alkaloids	C19H37NO4	420.187	343.272	3.4991	[M-H+2K]+	11.0043	3	0.6888	rp	25518-54-1	168381	HMDB0002250	-	-	512792	507913	561135	810348	863672	799928	820115	815003	816384	618283	602685	572886	677455	674615	674559	-
MW0115331	T3_positive	Swertiamarin	Terpenoids	Monoterpenoids	C16H22O10	438.136	374.121	4.3071	[M+CH3CN+Na]+	16.4412	3	0.6884	rp	17388-39-5	442435	-	-	C09800	49937.1	37819.7	33191.5	116631	87874.4	59037.7	103508	60955.4	75280	106286	109494	58824.5	59659.9	59349.8	61295.2	-
MEDL02591	T3_positive	Arecoline	Alkaloids	Piperidine alkaloids	C8H13NO2	200.075	155.095	0.7799	[M-H+2Na]+	23.5995	3	0.6883	rp	63-75-2	2230	HMDB0030353	-	C10129	160659	149544	121009	156941	161688	174750	156172	188202	166801	178819	177090	195061	180980	190138	190791	-
MEDN0561	T3_positive	Spaglumic acid	Amino acids and derivatives	Amino acids and derivatives	C11H16N2O8	389.053	304.091	3.2221	[M+K+HCOOH]+	15.4205	3	0.6882	rp	3106-85-2	188803	HMDB0001067	-	C12270	4396.39	2419.58	3778.24	12463.7	10619.2	13825.3	11173.6	2537.03	9032.51	10783.7	10535	11707.1	6659.42	5813.57	6166.99	ko00250,ko01100
MEDP2073	T3_positive	4-Hydroxydiphenylamine	Benzene and substituted derivatives	Benzene and substituted derivatives	C12H11NO	186.09	185.084	1.9565	[M+H]+	2.66	3	0.6877	rp	122-37-2	31208	HMDB0032597	-	-	3167.63	3859.37	2292.17	503.08	657.27	2505.79	3142.47	1958.63	653.03	1431.57	3376.37	530.73	1192.91	1197.29	1140.04	-
MW0000289	T3_positive	(1S)-((2R,4S,5R)-5-Ethylquinuclidin-2-yl)(quinolin-4-yl)methanol	Alkaloids	Alkaloids	C19H24N2O	363.139	296.189	2.3611	[M-2H+3Na]+	10.9626	3	0.6871	rp	485-65-4	11630759	HMDB0030283	-	-	18317.8	16782.2	20144.6	27622.7	24018	26516.9	19696.7	21458.8	20614.8	26283.8	26296.4	22642.7	20487.9	20726	20449.3	-
MW0168006	T3_positive	Carbovir	Others	Others	C11H13N5O2	270.097	247.107	4.6202	[M+Na]+	2.68825	3	0.6871	rp	120443-30-3 | 118353-05-2	135433604	-	-	-	11839.1	11762.9	2364.18	2766.14	1863.72	4202.4	9919.96	1634.59	6907.89	6311.22	6683.36	6590.98	4378.76	3763.66	4115.91	-
MW0168671	T3_positive	Abietic acid	Terpenoids	Ditepenoids	C20H30O2	349.237	302.225	6.1049	[M+HCOO+2H]+	5.0296	3	0.687	rp	514-10-3	10569	-	-	C06087	45964	44409	52458	65266.4	59312.7	50964.9	65381	65501.9	51888.4	78660.7	79227.1	73229.6	90927.4	93809.6	93904.1	ko00904,ko01100,ko01110
MEDL02647	T3_positive	moracin I	Phenolic acids	Phenolic acids	C20H20O4	366.176	324.136	4.7968	[M+CH3CN+H]+	9.68487	3	0.6869	rp	73338-88-2	155976	HMDB0033311	-	-	39778.3	38570.4	41234.6	55145.8	60991	62531.7	32732	30201.7	33968.9	103488	104922	95678.4	52720.3	53601.3	53485.1	-
MW0012772	T3_positive	Glyceryl arachidonate	GL	MG	C23H38O4	401.261	378.277	5.1549	[M+Na]+	12.6754	3	0.6869	rp	35474-99-8	5282281	HMDB0011578	-	-	32241.2	30306.8	40495.6	37844.3	42181.6	41941.6	25959.7	33405.6	31556.8	18432.7	33550.6	38374.6	30639.6	30293.2	30663.3	-
MEDP1784	T3_positive	Methyl 2-furoate	Organic acids	Organic acids	C6H6O3	291.019	126.032	0.856	[2M+K]+	17.4164	3	0.6868	rp	611-13-2	11902	HMDB0029750	-	-	65075	14005	36622.9	114328	109882	82584.3	15954.9	68547.2	18586.6	114537	97592.6	77565.7	82183.5	77789.3	82931.6	-
MEDL02255	T3_positive	Dihydrocapsaicin	Alkaloids	Phenolamine	C18H29NO3	374.177	307.215	3.9246	[M-2H+3Na]+	19.6579	3	0.6868	rp	19408-84-5	107982	HMDB0038457	-	C16952	1503.85	299.91	517.33	380.76	199.52	975.63	531.41	2132.53	2454.9	246.84	399.14	1663.77	907.09	376.81	1031.21	-
MEDN0433	T3_positive	8-Hydroxy-2'-deoxyguanosine	Nucleotides and derivatives	Nucleotides and derivatives	C10H13N5O5	605.15	283.092	4.8746	[2M+K]+	16.7172	3	0.6865	rp	88847-89-6	135440064	HMDB0003333	-	-	9720.23	1146.27	8216.91	13833.4	2102.15	11411.5	11517	6317.73	9155.31	14998.2	13246.4	15841	13696.5	12169	13388.4	-
MW0127564	T3_positive	S-Methylisothiourea hemisulfate	Alcohol and amines	Amines	C4H14N4O4S3	159.027	278.018	2.4104	[M+Na+HCOOH]+	18.5584	3	0.6865	rp	867-44-7	13347	-	64870	-	8102.57	8145.4	5705.18	12038.3	14208.4	11512.1	16232	18363.9	18637.1	12693.2	7528.68	12987.6	10496.6	11012	10295.5	-
MEDL02036	T3_positive	Epigallocatechin gallate	Flavonoids	Flavanols	C22H18O11	458.08	458.085	2.4202	[M+]+	3.44473	3	0.6864	rp	989-51-5	65064	HMDB0003153	3550	C09731	1759.83	1519.82	3850.88	2498.6	4265.85	4024.65	6246.84	3548.57	3604.64	3025.8	404.81	2632.1	5023.37	5120.35	4897.57	-
MW0107157	T3_positive	Glycyl-l-glutamine	Amino acids and derivatives	Amino acids and derivatives	C7H13N3O4	245.115	203.091	1.2151	[M+CH3CN+H]+	20.1598	3	0.6861	rp	13115-71-4	123913	HMDB0028839	-	-	23160.7	33066.2	34142.1	27320.2	19324.4	29779.2	39687.7	35899.2	35061.1	16136.5	17517.9	30866.9	24154.3	20989	24346	-
MW0154316	T3_positive	N-benzoyl-4-hydroxyanthranilic acid	Benzene and substituted derivatives	Benzene and substituted derivatives	C14H11NO4	553.109	257.069	4.62	[2M+K]+	12.932	3	0.686	rp	85915-70-4	158899	-	-	C04207	737394	717581	778138	1.10077e+06	999656	1.04092e+06	1.07292e+06	952195	985143	1.03774e+06	973337	901088	892855	896980	895253	-
MW0114510	T3_positive	Gastrodin	Phenolic acids	Phenolic acids	C13H18O7	309.087	286.105	2.3808	[M+Na]+	17.9097	3	0.686	rp	62499-27-8	115067	-	-	C16964	40827.7	33527.6	33279.1	40994.5	21706.7	36059	38998.2	41813.1	46926.7	35682	37178.9	29750.7	35759.5	36051.6	35749.9	-
MW0110025	T3_positive	Triethyl citrate	Organic acids	Organic acids	C12H20O7	276.28	276.121	5.6403	[M+]+	4.63607	3	0.6859	rp	77-93-0	6506	HMDB0034263	-	-	15721.5	12566.7	13818.6	13972.4	13340.6	14396.6	11189.6	16274.5	14652.5	3875.14	12251.1	12532.8	20611.5	20492.7	20614.4	-
MW0157097	T3_positive	CAFFEINE and SODIUM BENZOATE	Benzene and substituted derivatives	Benzene and substituted derivatives	C15H15N4NaO4	377.059	338.099	3.5786	[M+K]+	2.7445	3	0.6859	rp	8000-95-1	23669229	-	-	-	1354.48	1831.13	2294.17	1097.1	6546.32	5958.69	4771.35	8278.03	5162.21	4633.29	1445.14	2128.13	4901.81	4404.06	4840.43	-
MW0120236	T3_positive	1H-pyrrolo[3,2-b]pyridine	Alkaloids	Plumerane	C7H6N2	157.017	118.053	0.6217	[M+K]+	2.7455	3	0.6859	rp	272-49-1	9226	-	-	-	11304.5	7412.32	4781.78	38380.7	6601.16	10101.4	10257.1	12223.9	6792.34	10863.1	4071.75	473.85	7251.3	8072.92	5629.12	-
MW0145581	T3_positive	Arg-Arg-Lys-Ala-Ser-Gly-Pro	Amino acids and derivatives	Amino acids and derivatives	C31H58N14O9	788.485	770.451	6.688	[M+NH4]+	2.75125	3	0.6857	rp	65189-70-0	22461943	-	-	-	70407.2	87918.7	77936.7	30142.3	59462.2	28137.8	114030	138618	137853	133046	212036	120351	92659.7	88117	86819.2	-
MW0005318	T3_positive	4-propyl-N-(pyridin-2-ylmethyl)benzenesulfonamide	Benzene and substituted derivatives	Benzene and substituted derivatives	C15H18N2O2S	329.077	290.109	0.6118	[M+K]+	2.7535	3	0.6857	rp	851774-65-7	6464951	-	-	-	452.24	1602.61	5489.16	7212.43	8625.15	1298.06	2409.26	5805.17	1025.45	1234.45	4425.96	775.07	5153.13	5159.08	4715.63	-
MEDN0128	T3_positive	Vanillin	Phenolic acids	Phenolic acids	C8H8O3	135.043	152.047	2.9856	[M+H-H2O]+	3.15622	3	0.6856	rp	121-33-5	1183	HMDB0012308	-	C00755	99637.3	99128.1	99026.6	91321.9	85263.4	88835.6	95582.8	95686.1	97584.8	105000	108840	102428	96484.6	96892	96691.8	ko01100,ko01110
MW0103633	T3_positive	Nicotinate mononucleotide	Nucleotides and derivatives	Nucleotides and derivatives	C11H15NO9P+	377.071	336.048	0.897	[M+CH3CN+H]+	18.6089	3	0.6856	rp	321-02-8	121992	HMDB0001132	-	C01185	48302	83128.9	60221.3	80422.1	95958.6	127874	56720.7	50161.7	36484.5	62575.3	66783.8	76665.4	33214.7	46800	51199.3	ko00760,ko01100,ko01240
MW0119368	T3_positive	3-Allyl-5-(1-methyl-1H-pyridin-2-ylidene)-2-thioxo-thiazolidin-4-one	Others	Ketone compounds	C12H12N2OS2	287.025	264.039	1.1952	[M+Na]+	2.76125	3	0.6855	rp	34330-15-9	2060313	-	-	-	3014.73	4475.15	11687.7	8794.61	9459.52	9124.71	4871.65	9673.73	16086.7	7833.37	11908.7	14290	10349.5	8530.49	9896.54	-
MEDN1321	T3_positive	trans-trans-Muconic acid	Organic acids	Organic acids	C6H6O4	189.038	142.027	0.8774	[M+HCOO+2H]+	2.07723	3	0.685	rp	3588-17-8	5356793	HMDB0002349	6639	-	69882.9	65961.5	75585.2	62522	59952.2	50779.9	78035.4	56924.9	59687.4	58753.9	46808.1	58733.5	53578.8	54832.2	54732.3	-
MW0155624	T3_positive	Plicatic acid	Lignans and Coumarins	Lignans	C20H22O10	423.129	422.121	3.9738	[M+H]+	0.956786	3	0.685	rp	16462-65-0	104836	-	-	-	31862.9	31646.6	28223.7	57306.4	60454.3	57622.9	45480.3	48429.4	49804.2	49874.8	55978	50892.6	57323.3	56913.5	57611.5	-
MW0150170	T3_positive	Glu-Thr-Tyr	Amino acids and derivatives	Amino acids and derivatives	C18H25N3O8	429.19	411.164	6.3126	[M+NH4]+	2.83318	3	0.684	rp	110642-78-9	91872927	-	20235	-	314.73	465.46	291.24	1320.4	4399.15	1703.51	491.13	1173.24	1419.14	275.24	279.75	502.98	7454.46	7266.21	7403.39	-
MW0116893	T3_positive	1-Benzyl-4-hydroxy-5-oxo-2,5-dihydro-1H-pyrrole-3-carboxylic acid ethyl ester	Benzene and substituted derivatives	Benzene and substituted derivatives	C14H15NO4	545.157	261.1	6.6078	[2M+Na]+	19.4972	3	0.6838	rp	4450-98-0	54677973	-	44535	-	6.85	34.23	6.85	298.18	661.13	6.85	6.85	6.85	585.24	168.66	6.85	6.85	45.37	134.58	119.55	-
MW0157885	T3_positive	Thr-Glu	Amino acids and derivatives	Amino acids and derivatives	C9H16N2O6	519.188	248.101	2.9269	[2M+Na]+	4.7338	3	0.6835	rp	54532-73-9	7020163	HMDB0029060	23995	-	21357.7	14784.2	19189	7132.61	1570.25	13253.1	20474.1	19679	14525.6	9561.99	10694.6	10933.4	16134.4	16008.7	16675.7	-
MW0009121	T3_positive	N-Methylbenzylamine	Alkaloids	Alkaloids	C8H11N	163.132	121.089	8.755	[M+CH3CN+H]+	20.4216	3	0.6831	rp	103-67-3	7669	HMDB0012275	-	-	43285.6	51515.1	43283.5	49708.8	49215.6	49187.3	41224.6	46372.5	46115.5	42191.6	39053.3	54533.1	44921.7	44916.9	45159.1	-
MW0145987	T3_positive	L-Asparaginyl-L-lysine	Amino acids and derivatives	Amino acids and derivatives	C10H20N4O4	372.09	260.149	6.1653	[M+H]+	14.5729	3	0.6825	rp	22677-58-3	16122521	-	65187	-	136239	116603	111992	26623.8	23578.4	34320.9	74508.3	55912.6	57328.2	17595.8	26479.5	33203.7	29650.7	29692.7	28310	-
MW0133725	T3_positive	4-Methylumbelliferyl acetate	Lignans and Coumarins	Coumarins	C12H10O4	201.058	218.058	1.2193	[M+H-H2O]+	8.29146	3	0.6825	rp	2747-05-9	366	HMDB0032989	-	C03837	158.84	8087.2	5904.17	2473.8	5064.69	5673.71	11250.9	10271	8075.53	6257.16	5314.68	8264.54	6550.88	3716.66	5864.95	-
MW0103529	T3_positive	Diadenosine diphosphate	Nucleotides and derivatives	Nucleotides and derivatives	C20H26N10O13P2	215.016	676.116	1.0948	[M+K]+	14.9705	3	0.6818	rp	14938-28-4	188326	HMDB0001312	-	-	1427.59	1459.55	1117.5	3105.51	987.52	2913.47	981.23	847.08	1663.88	935.35	1099.68	2750.97	2163.49	2313.6	2322.14	-
MEDP1348	T3_positive	1-(9Z-hexadecenoyl)-sn-glycero-3-phosphocholine	Lipids	LPC	C24H48NO7P	495.322	493.317	6.4073	[M+H]+	6.46051	3	0.6817	rp	76790-27-7	24779461	HMDB0010383	-	C04230	66700.7	34507.8	17643.5	6239.49	58807.1	27793.3	86371.4	86109.8	66430.4	51671.4	17575.6	34647.2	30056.5	30992.7	31654.1	ko00564
MEDP0127	T3_positive	Putrescine	Alkaloids	Alkaloids	C4H12N2	173.073	88.1	0.9166	[M+K+HCOOH]+	24.7353	3	0.6815	rp	110-60-1	1045	HMDB0001414	3226	C00134	107.36	725.49	375.47	576.04	2235.53	856.86	1031.08	1596.36	240.59	4498.13	1375.71	1595.75	4638.97	4742.49	4750.93	ko00330,ko00470,ko00480,ko00960,ko01100,ko01110,ko02010
MW0054875	T3_positive	Methyl caprylate	FA	Others	C9H18O2	643.13	158.131	2.0059	[2M+K]+	12.3628	3	0.6809	rp	111-11-5	8091	HMDB0031291	-	-	74409.3	43838.7	46866.1	79195.4	160823	109572	56805.1	67158	110987	54268.5	38866.7	62660.1	118091	123159	115593	-
MW0004333	T3_positive	4-(4-nitrophenyl)-N-phenyl-1,3-thiazol-2-amine	Benzene and substituted derivatives	Benzene and substituted derivatives	C15H11N3O2S	315.092	297.057	0.602	[M+NH4]+	2.9935	3	0.6805	rp	102183-91-5	677913	-	-	-	38849.8	39538.9	38456.8	26926	43154.2	49802.2	35869	42357.9	32809.8	29686.8	36918.7	45868.9	37474.8	37706.7	36498.7	-
MW0112868	T3_positive	Prenol	Alcohol and amines	Alcohols	C5H10O	173.152	86.0732	5.2557	[2M+H]+	1.61473	3	0.6805	rp	556-82-1	11173	HMDB0030124	-	C01390	7359.33	5359.49	3865.69	7086.52	10379.8	7074.61	6201.95	10018.8	5373.38	7133.16	5348.64	10162	4668.74	4777.2	5050.83	ko00740
MW0123213	T3_positive	Carbadox	Alkaloids	Alkaloids	C11H10N4O4	262.079	262.07	6.0444	[M+]+	17.8786	3	0.6804	rp	6804-07-5	135511839	HMDB0031762	-	-	100513	110234	144118	51519.7	25447.8	30783.2	82767.8	89542.5	78885.7	108490	104611	90498.6	36380.2	36407.6	36895.3	-
MEDL02684	T3_positive	Psoralidin	Lignans and Coumarins	Coumarins	C20H16O5	337.117	336.1	6.1716	[M+H]+	17.7797	3	0.6801	rp	18642-23-4	5281806	HMDB0034050	-	C10523	793.15	149.12	34.32	104.14	2439.4	1507.61	1125.64	658.96	990.95	474.78	548.38	500.71	3454.69	2920.62	2971.5	-
MW0125907	T3_positive	N-phenyl-1H-pyrazolo[3,4-d]pyrimidin-4-amine	Heterocyclic compounds	Heterocyclic compounds	C11H9N5	229.122	211.086	3.9738	[M+NH4]+	3.01175	3	0.6801	rp	99973-41-8	254758	-	-	-	7795.58	5379.54	14809.6	4862.06	6503.91	3980.94	8169.03	4104.92	4644.85	17228	4227.46	3024.25	2570.01	1595.82	3234.45	-
MEDN0150	T3_positive	8-Hydroxyguanosine	Nucleotides and derivatives	Nucleotides and derivatives	C10H13N5O6	599.187	299.087	3.2617	[2M+H]+	17.5633	3	0.6801	rp	3868-31-3	135407175	HMDB0002044	-	-	18453.3	8111.93	17082.8	21261.6	22717.8	24748	12153.5	17274.9	15424.5	21971.8	19765.8	22324.1	20124.7	20596.6	20589.4	-
MW0006245	T3_positive	Ethyl benzoate	Benzene and substituted derivatives	Benzene and substituted derivatives	C9H10O2	339.105	150.068	2.9269	[2M+K]+	18.677	3	0.68	rp	93-89-0	7165	HMDB0033967	-	C01839	11027	44997.9	21819.7	29878.8	5305.96	1780.55	56264.4	7210.59	62417.5	18520.3	25422.7	6270.61	21335.2	16312.8	19969.1	-
MEDN0240	T3_positive	L-Gulonolactone	Others	Saccharides	C6H10O6	263.016	178.048	0.8189	[M+K+HCOOH]+	1.93707	3	0.6798	rp	1128-23-0	439373	HMDB0003466	-	C01040	167455	149206	180298	179916	175472	171772	182721	188685	177378	182873	154971	156528	130685	122312	126568	ko00053,ko01100,ko01240
MEDP0514	T3_positive	Thiamine	Others	Vitamin	C12H17N4OS+	266.123	265.112	3.7368	[M+H]+	10.63	3	0.6797	rp	70-16-6	1130	HMDB0000235	-	C00378	5412.83	6185.32	2412.6	8772.87	11092	13575.2	15620.5	19046.1	8878.71	16038.7	18108.8	11796	11691.2	11276.3	11329.3	ko00730,ko01100,ko01240,ko02010,ko04122
MEDP0603	T3_positive	4-Isopropylbenzaldehyde	Others	Aldehyde compounds	C10H12O	195.101	148.089	5.3975	[M+HCOO+2H]+	1.72297	3	0.679	rp	122-03-2	326	HMDB0002214	-	C06577	21370.8	19010.3	23197.5	21534.1	25121.1	24082.5	21198.9	20707.8	19339.5	26904.9	26677.1	27403.7	22957	23216.1	22967.3	ko01100
MW0061611	T3_positive	Phorbol 12-myristate 13-acetate	Heterocyclic compounds	Heterocyclic compounds	C36H56O8	617.413	616.398	7.2853	[M+H]+	10.4562	3	0.6787	rp	16561-29-8 | 11016-13-0	27924	-	-	C05151	777988	466507	849748	516988	269674	333596	366978	563138	417315	513263	340619	422232	155408	148018	160643	-
MW0160340	T3_positive	2,2,6,6-Tetramethyl-1,3-dithiane-4-thione	Others	Ketone compounds	C8H14S3	207.031	206.026	0.0577	[M+H]+	3.0935	3	0.6783	rp	57274-32-5	567272	-	-	-	1617.34	1640.44	1615.78	1881.69	1585.32	1775.03	155.83	747.53	1635.89	605.54	615.3	1319.77	4217.92	4058.01	4520.21	-
MEDN1172	T3_positive	Sphinganine 1-phosphate	Lipids	Sphingolipids	C18H40NO5P	382.28	381.264	2.3808	[M+H]+	7.35832	3	0.6779	rp	19794-97-9	644260	HMDB0001383	3512	C01120	4218.61	3005.93	8403.87	3407.27	6080.03	4925.75	2919.45	4451.37	6409.05	3044.68	5589.98	7526.99	4601.38	4673.27	4563.93	ko00600,ko01100
MEDTP00969	T3_positive	Ser-phe	Amino acids and derivatives	Amino acids and derivatives	C12H16N2O4	374.106	252.111	6.0847	[M+]+	15.4292	3	0.6778	rp	16875-28-8	7009598	HMDB0029046	23895	-	726170	657679	723240	100471	50737.1	65191.4	264049	257855	177854	96066.8	119801	99574.2	69669.8	69800.1	70697.6	-
MW0063602	T3_positive	Soyasapogenol A	Terpenoids	Triterpene	C30H50O4	543.367	474.371	7.1859	[M+Na+HCOOH]+	6.64052	3	0.6774	rp	508-01-0	12442849	HMDB0034505	-	C17419	60478.3	70380.3	72931.8	91131	121389	116221	120547	102452	105162	132019	143323	123471	122213	112947	122132	-
MEDP1217	T3_positive	3-Methyl-4-pentenoic acid	Organic acids	Organic acids	C6H10O2	251.127	114.068	4.7769	[2M+Na]+	3.60219	3	0.6772	rp	1879-03-4	3456032	-	4637	-	115347	111526	107738	185693	182888	177730	169705	172318	163910	195320	187678	162913	170798	167672	170605	-
MEDL01873	T3_positive	[8]-Gingerdione	Phenolic acids	Phenolic acids	C19H28O4	387.143	320.199	4.9738	[M-2H+3Na]+	23.8365	3	0.677	rp	77334-06-6	14440537	HMDB0039276	-	-	118264	122755	127534	163091	151554	152431	162678	131807	129561	155365	155842	139769	129573	129241	129949	-
MW0145164	T3_positive	Anthragallol	Benzene and substituted derivatives	Benzene and substituted derivatives	C14H8O5	530.107	256.037	2.4793	[2M+NH4]+	17.4612	3	0.6766	rp	602-64-2	11768	-	-	-	1851.46	5359.07	2533.6	8279.85	6057.47	6365.18	1203.72	4016.35	1521.16	6182.1	852.47	5830.78	4008.58	3062.92	3760.88	-
MEDP1389	T3_positive	Carnitine C18:0((-)-Stearoylcarnitine)	FA	CAR	C25H49NO4	495.294	427.366	5.4683	[M-2H+3Na]+	7.26635	3	0.6762	rp	25597-09-5	52922056	HMDB0000848	5811?	-	195753	270956	482032	111146	88039.1	129756	275098	252376	257824	219539	182105	161605	130053	127559	127729	-
MW0106675	T3_positive	Ethyl N-acetyl-L-tyrosinate	Amino acids and derivatives	Amino acids and derivatives	C13H17NO4	252.131	251.116	4.7574	[M+H]+	18.8708	3	0.6762	rp	840-97-1	13289	HMDB0000866	44264	C01657	24858.2	26567.1	18806.5	33538.7	40522.4	44489.8	39430.7	33359.9	37544.3	38735.2	42825.1	35857	18238.2	21720.1	20644.9	-
MEDP1286	T3_positive	Geranyl acetate	Others	Lactones	C12H20O2	197.152	196.146	5.8216	[M+H]+	0.521349	3	0.6755	rp	105-87-3	1549026	HMDB0035157	-	C09861	17948.2	14000.6	16030.2	18824	20616.3	19753	12230.6	12474.5	12092.9	24281.4	22300.5	22262.1	16747.4	16617	16705.1	-
MADN0596	T3_positive	Serine alanine	Amino acids and derivatives	Amino acids and derivatives	C6H12N2O4	199.067	176.08	0.7605	[M+Na]+	3.23275	3	0.6754	rp	6403-17-4	-	-	-	-	6296.41	3899.08	6135.56	2887.99	4769.17	8089.18	775.05	11656	11654.6	15699.8	13103	3612.8	9017.82	8715.71	7294	-
MW0012308	T3_positive	Isoacitretin	Organic acids	Organic acids	C21H26O3	344.228	326.188	3.2815	[M+NH4]+	13.8583	3	0.6752	rp	69427-46-9	6437841	HMDB0003039	621	-	146612	319630	162350	217494	377217	252486	172781	191174	259727	226538	276731	181432	215964	216558	215958	-
MW0139595	T3_positive	Robustic acid	Organic acids	Organic acids	C22H20O6	380.132	380.126	3.4402	[M+]+	16.8939	3	0.6751	rp	5307-59-5	54677407	-	44210	-	418.58	533.13	487.48	581.82	1737.98	601.72	245.71	74.11	457.65	415.35	102.47	298.62	1762.37	1766.67	1767.31	-
MW0055065	T3_positive	Microhelenin C	Others	Lactones	C20H26O5	710.395	346.178	5.5963	[2M+NH4]+	6.22101	3	0.6749	rp	63569-07-3	5281483	-	-	C09509	301633	619249	364769	230563	193344	168475	763060	411166	332516	454612	365089	381046	237647	239675	249398	-
MEDP0537	T3_positive	LPC(O-16:0/2:0)	Lipids	LPC	C26H54NO7P	587.36	523.364	6.5675	[M+CH3CN+Na]+	14.0677	3	0.6748	rp	74389-68-7	108156	HMDB0062195	-	-	2196.77	4253.3	1164.29	8652.65	14880.6	21772.2	8296.19	4062.71	5076.98	22253.4	14142.6	11332.4	14598.3	14032.1	15184.3	-
MW0151169	T3_positive	His-Phe	Amino acids and derivatives	Amino acids and derivatives	C15H18N4O3	424.132	302.138	3.9938	[M+]+	12.5388	3	0.6747	rp	16874-81-0	152198	HMDB0028892	23702	-	2867.41	4305.22	4446.17	7698.41	9872.79	7876.67	8625.3	5986.4	2938.09	4417.99	3877.41	6020.16	9457.48	9296.59	9453.32	-
MW0008791	T3_positive	2-(acetylsulfamoyl)benzoic Acid	Benzene and substituted derivatives	Benzene and substituted derivatives	C9H9NO5S	285.06	243.02	0.602	[M+CH3CN+H]+	14.5374	3	0.6746	rp	849067-18-1	11425048	-	45011	-	430221	384412	351586	195007	101352	451749	439713	359024	376547	415120	458947	405019	263515	253557	255440	-
MEDP0846	T3_positive	4-Methylbenzoic acid	Phenolic acids	Phenolic acids	C8H8O2	119.048	136.052	4.0138	[M+H-H2O]+	2.82002	3	0.6739	rp	99-94-5	7470	HMDB0029635	-	C01454	101460	103139	104421	108273	101350	102138	127581	129432	116414	103850	104184	103556	104704	104453	105626	ko01100
MW0062178	T3_positive	Pristanic acid	Terpenoids	Ditepenoids	C19H38O2	157.012	298.287	1.1146	[M+H-2H2O]+	2.34371	3	0.6738	rp	1189-37-3	123929	HMDB0000795	5760	-	33011.4	41303	38166.1	69510.2	32380.4	48773.7	39637.7	46986.4	57565.4	60658.1	33330.9	47616.5	46802.1	43483.5	48148.9	-
Lmhp002031	T3_positive	Leu-Leu	Amino acids and derivatives	Amino acids and derivatives	C12H24N2O3	489.356	244.179	7.288	[2M+H]+	16.8513	3	0.6736	rp	3303-31-9	76807	-	23804	-	12438.7	14403.8	14797.5	18475	39808.5	38948.3	75316.7	47250.5	46722.3	44357.8	47496.3	46717.3	46493	46137.9	47287.1	-
MW0144828	T3_positive	Ala-ile	Amino acids and derivatives	Amino acids and derivatives	C9H18N2O3	220.177	202.132	4.4052	[M+NH4]+	3.76612	3	0.6735	rp	29727-65-9	7408079	-	65241	-	10266.9	14862.5	5689.02	5262.35	6682.23	8061.37	7923.89	4823.48	10488.7	5389.52	7403.92	7640.18	6802.72	6971.89	6756.13	-
MEDP1341	T3_positive	1-(9Z,12Z-octadecadienoyl)-sn-glycero-3-phosphocholine	Lipids	LPC	C26H50NO7P	519.327	519.332	4.5422	[M+]+	9.43472	3	0.6732	rp	22252-07-9	11005824	HMDB0010386	-	-	54369.2	59690.5	52251.4	124180	137051	127819	115829	98201	78909.1	137661	129494	117145	112824	112485	115802	-
MW0009992	T3_positive	Triphenylphosphine oxide	Benzene and substituted derivatives	Benzene and substituted derivatives	C18H15OP	579.15	278.086	3.9344	[2M+Na]+	19.5917	3	0.673	rp	791-28-6	13097	-	64889	-	1.19047e+06	1.19622e+06	1.22594e+06	860842	657369	692973	1.55339e+06	1.45872e+06	1.35009e+06	825200	888964	732549	681050	666598	697924	-
MEDN1311	T3_positive	Hydroxyoctanoic acid	Organic acids	Organic acids	C8H16O3	343.173	160.11	3.4594	[M+K]+	20.4834	3	0.6727	rp	617-73-2	94180	HMDB0000711	5679	-	10638.4	10566.1	13514.4	23376.3	27804	26768.8	15245	13421.2	9051.02	22893.8	15227	24261.5	19803.4	19570	19558.5	-
MEDP1665	T3_positive	Carnitine C3:0	FA	CAR	C10H19NO4	256.101	217.131	1.1546	[M+K]+	18.5341	3	0.6727	rp	17298-37-2	107738	HMDB0062514	-	C03017	27722	35524	25509.2	32150.8	27976.1	40247.8	35200.9	36316.5	35783.5	5295.51	30502.7	30969.6	29083	28282.5	28174.3	-
MEDP0677	T3_positive	1-Butylamine	Alkaloids	Alkaloids	C4H11N	74.0954	73.0891	0.7605	[M+H]+	3.37348	3	0.6724	rp	109-73-9	8007	HMDB0031321	-	-	9665.08	1844.93	6538.58	5743.47	4598.53	4449.29	6244.79	3723.29	999.18	7586.47	6721.09	6601.49	2008.21	2071.95	1631.66	-
MW0151759	T3_positive	Ionomycin	Organic acids	Organic acids	C41H72O9	708.488	708.518	8.5432	[M+]+	3.05124	3	0.6723	rp	56092-81-0	6912226	-	96378	-	3618.72	13259.4	16741.2	7199.43	9529.14	5252.12	820.42	3127.81	3314.27	925.92	1941.24	460.38	2077.35	1410.29	2097	-
MW0149373	T3_positive	Gabunine	Alkaloids	Alkaloids	C42H50N4O5	690.369	690.378	5.6403	[M+]+	5.92766	3	0.6722	rp	1357-30-8	11953929	-	-	C09195	454979	238078	367904	275153	150432	134592	428544	421391	396278	221396	194711	235877	140284	140410	142494	-
MEDP1201	T3_positive	8,8a-deoxy-oleane	Others	Others	C20H36O6	372.244	372.251	6.0444	[M+]+	14.0781	3	0.6719	rp	53428-54-9	-	-	-	C11989	21998.9	18319.3	9357.75	27219.4	24990.1	25625.9	17901.7	21125.7	17443.6	40815.2	22027.5	38960.5	17728	15685.6	17323.5	ko01100,ko01110
MEDL02632	T3_positive	5-[6-[[3,4-Dihydroxy-4-(hydroxymethyl)oxolan-2-yl]oxymethyl]-3,4,5-trihydroxyoxan-2-yl]oxy-6-hydroxy-8-methoxy-2-methylbenzo[g]chromen-4-one	Quinones	Quinones	C26H30O14	566.126	566.164	4.8943	[M+]+	23.5906	3	0.6712	rp	119170-51-3	131752379	HMDB0038477	-	-	11601.8	13325	12683.2	13016.4	10378.1	10830.1	20989.2	25672.3	19344.5	8198.25	21330.6	15746.8	20556.8	20783.5	20565.6	-
MW0126293	T3_positive	Pyrazinamide	Organic acids	Organic acids	C5H5N3O	231.085	123.043	3.7565	[M+HCOO+2H]+	19.7699	3	0.671	rp	98-96-4	1046	HMDB0014483	-	C01956	37912.8	38106.3	37399.6	35126.8	31294.4	31771.4	46829	47820.7	46060.9	46773.8	47300.4	50745	42276	42318.3	42361.7	-
MW0015990	T3_positive	Atractyloside	Others	Others	C30H44K2O16S2	727.227	802.135	2.9856	[M+H]+	6.06398	3	0.6707	rp	17754-44-8	442004	-	44184	C09064	6308.36	4858.03	3611.5	4764.9	9150.23	9116.6	6390.13	4941.12	6361.23	12571.5	15434.5	13404.8	7168	6438.65	6765.01	-
MW0116594	T3_positive	2-Mercapto-3-phenyl-3H-quinazolin-4-one	Others	Ketone compounds	C14H10N2OS	293.02	254.051	0.8385	[M+K]+	3.45925	3	0.6706	rp	18741-24-7 | 2400-99-9	680914	-	-	-	7885.78	2018.16	9870.1	20885.4	23654.2	18528.1	4496.62	14431	9960.43	3907.2	5409.3	4677.47	13211.1	12594.1	10259.5	-
MW0110548	T3_positive	(E,2Z)-4-Ethyl-2-hydroxyimino-5-nitro-hex-3-enamide	Alcohol and amines	Polyamines	C8H13N3O4	216.107	215.091	4.2002	[M+H]+	3.485	3	0.67	rp	92454-60-9	6413529	-	62986	-	2089.98	2690.83	1131.87	1857.06	1639.52	1912.75	4384.52	2347.68	1939.94	2144.15	488.05	1171.57	2083.71	2105.76	2093.33	-
MEDP2122	T3_positive	11-Carbonyl-beta-acetyl-boswellic-acid	Organic acids	Organic acids	C32H48O5	530.381	512.35	5.9229	[M+NH4]+	8.90223	3	0.67	rp	67416-61-9	-	HMDB0036672	-	-	3657.06	3837.25	4196.83	5016.97	8134.8	7190.08	12693	3417.72	2765.94	11710	7882.09	9753.53	11023.6	10177.9	10889.1	-
MW0145991	T3_positive	L-Asparaginyl-L-phenylalanine	Amino acids and derivatives	Amino acids and derivatives	C13H17N3O4	388.133	279.122	3.2221	[M+H]+	3.77385	3	0.6699	rp	22849-01-0	11471482	-	65020	-	4377.64	2527.59	2667.73	2527.53	264.44	4548.58	3009.55	2397.61	8228	4804.81	3497.77	2277.83	4989.09	5341.14	5339.28	-
MEDP1028	T3_positive	Methylpyrazine	Heterocyclic compounds	Heterocyclic compounds	C5H6N2	112.085	94.0531	0.8579	[M+NH4]+	3.49553	3	0.6698	rp	109-08-0	7976	HMDB0033112	-	-	19053.6	9578.83	9985.42	20204.7	9296.37	5473.39	29247.5	33495.1	26423.4	14766.9	23426.5	15632.2	10950.8	11124.2	11283.4	-
MW0126270	T3_positive	Proxyphylline	Alkaloids	Alkaloids	C10H14N4O3	261.097	238.107	9.0803	[M+Na]+	3.524	3	0.6692	rp	603-00-9	4977	-	-	-	7263.77	4031.41	4670.07	7985.95	4122.55	13324.8	5416.57	11456.1	7082.21	7019.08	8134.17	5905.41	8503.41	8680.59	8202.13	-
MW0055282	T3_positive	Neotigogenin acetate	Steroids	Steroid	C29H46O4	497.309	458.34	6.383	[M+K]+	13.3324	3	0.669	rp	4948-43-0	313012	-	43696	-	78776.4	105449	57947.6	91177.3	70123.5	81022.2	101870	108106	135596	104503	107504	102528	97738.3	98993.6	96709.2	-
MW0103541	T3_positive	Diguanosine tetraphosphate	Nucleotides and derivatives	Nucleotides and derivatives	C20H28N10O21P4	891.02	868.038	0.602	[M+Na]+	3.56691	3	0.6683	rp	4130-19-2	135398585	HMDB0001340	-	C01261	15677.4	11559.1	18116.5	15798	16912.6	6922.73	13460.8	12821	16251	19850.7	13972.6	20399.5	20224.4	19651.2	20172.7	ko00230,ko01100
MW0108971	T3_positive	O-benzyl-L-serine	Amino acids and derivatives	Amino acids and derivatives	C10H13NO3	413.182	195.089	4.7432	[2M+Na]+	24.88	3	0.6675	rp	4726-96-9 | 30916-68-8	78457	-	44267	-	35963.6	32132.9	32101.1	41881.8	40068.3	48127.7	54015.3	45041.3	35857	45979.6	47343.7	2745.36	46694	45413.8	46605.7	-
MW0127144	T3_positive	(4,5-Dimethyl-4H-[1,2,4]triazol-3-ylsulfanyl)-acetic acid	Organic acids	Organic acids	C6H9N3O2S	205.072	187.042	0.602	[M+NH4]+	3.63175	3	0.667	rp	15834-57-8	4772871	-	-	-	8711.71	9930.1	7515.35	9279.67	11491	11586	12452.2	11194.1	9290.17	14079.6	9333.3	4379.39	10874.4	12424.8	11625.7	-
MW0148782	T3_positive	dTDP-L-oleandrose	Nucleotides and derivatives	Nucleotides and derivatives	C17H28N2O14P2	511.085	546.102	1.7854	[M+H-2H2O]+	3.56275	3	0.6668	rp	130832-66-5	195671	-	-	-	82965.2	86157.8	155048	61796.1	35155.7	94458.7	57372.9	74429.9	109310	44986.5	62915.8	37212	33812	30216.7	31981.5	-
MW0110277	T3_positive	Kyotorphin	Amino acids and derivatives	Amino acids and derivatives	C15H23N5O4	355.211	337.175	3.6179	[M+NH4]+	3.84398	3	0.6668	rp	70904-56-2	123804	HMDB0005768	-	C02993	15962.2	15656.1	15422	35535.6	43742.5	38731.1	41406	39202.1	36080.8	37175.7	30939.9	30128.2	33228.2	33081.7	33358.7	-
MW0054770	T3_positive	Mesaconic acid	Organic acids	Organic acids	C5H6O4	199.013	130.027	0.897	[M+Na+HCOOH]+	18.2847	3	0.6663	rp	498-24-8	638129	HMDB0000749	4130	C01732	3410.76	1209.39	669.53	2625.84	2729	2067.87	4271.51	6918.51	1105.78	3471.28	1269.66	1080.45	2500.03	1970.44	2686.05	ko00630,ko00660,ko01100,ko01200
MEDN0810	T3_positive	4-Hydroxycyclohexylcarboxylic acid	Organic acids	Organic acids	C7H12O3	127.074	144.079	2.9856	[M+H-H2O]+	4.09986	3	0.6663	rp	17419-81-7	151138	HMDB0001988	-	-	11634.9	12587	11459.9	19350.5	18586.8	21323.5	17610.9	15708.4	16530.1	17141	16461.3	16342.7	15074.4	15117.4	15116.8	-
MW0115089	T3_positive	Paromomycin	Others	Saccharides	C23H45N5O14	616.28	615.296	3.3406	[M+H]+	20.7689	3	0.6661	rp	1263-89-4	165580	HMDB0015490	-	C00832	2754.15	5092.9	4772.27	7206.93	9151.44	7202.77	6826.95	6567.51	7138.14	9571.57	11459.5	10262	8728.84	8651.13	8750.86	ko01110
MW0053496	T3_positive	Geranylgeraniol	Alcohol and amines	Alcohols	C20H34O	290.267	290.261	5.2759	[M+]+	17.3221	3	0.6655	rp	24034-73-9 | 7614-21-3	5281365	-	53578	C09094	3287.26	1858.41	2839.08	2128.35	2777.92	1231.13	4334.05	1973.43	2870.7	5453.06	3635.9	6184.37	4683.56	4946.45	3118.95	ko00904,ko01110
MW0139542	T3_positive	Vincetoxicoside A	Flavonoids	Flavones	C27H30O16	655.132	610.153	3.6377	[M-H+2Na]+	20.9201	3	0.6654	rp	18016-58-5 | 163559-06-6	25080064	-	-	-	238.05	1645.44	1263.46	5911.32	14827	10288.1	1934.27	596.28	7299.09	2259.11	888.65	5724.15	9572.28	10202.6	9255.68	-
MEDP1757	T3_positive	Ethyl vanillin	Benzene and substituted derivatives	Benzene and substituted derivatives	C9H10O3	205.027	166.063	0.4621	[M+K]+	6.47883	3	0.6653	rp	121-32-4	8467	HMDB0029665	-	-	230.42	1202.4	1487.21	175.63	360.9	407.07	1944.38	180.31	927.42	760.78	253.22	1110.99	691.29	560.89	727.81	-
MW0127096	T3_positive	Tribufos	Others	Lactones	C12H27OPS3	391.013	314.096	9.0803	[M-H+2K]+	2.65669	3	0.6653	rp	78-48-8	5125	-	44546	-	6408.19	5311.09	3974.68	7311.35	6015.47	6504.05	5441.96	4244.02	3311.98	4946.65	5561.96	5228.12	8683.15	8584.08	8732.58	-
MEDP1170	T3_positive	9-Octadecenal	Others	Aldehyde compounds	C18H34O	335.258	266.261	8.6515	[M+Na+HCOOH]+	5.49875	3	0.6646	rp	5090-41-5	5283381	HMDB0030965	-	-	152385	184388	208871	449009	380770	382783	430302	566833	412221	326026	350819	351387	236142	254896	170580	-
MW0126828	T3_positive	Torsemide	Benzene and substituted derivatives	Benzene and substituted derivatives	C16H20N4O3S	366.153	348.126	5.5392	[M+NH4]+	6.18925	3	0.6645	rp	56211-40-6	41781	HMDB0014359	-	-	17907	15959.5	25986.1	14807.7	20244	22582.5	22940.8	35998.2	41380	34757.2	32412	36734	32109.6	31845.2	32102.3	-
MW0110241	T3_positive	Tyr-Asp	Amino acids and derivatives	Amino acids and derivatives	C13H16N2O6	297.118	296.101	1.5132	[M+H]+	22.7756	3	0.664	rp	87085-11-8	9817652	HMDB0029101	65044	-	3393.32	6678.21	7384.3	18426.7	5698.6	5410.89	2244.67	6011.94	4860.06	4006.03	2937.87	4152.61	2064.72	2205.41	1830.36	-
MW0129513	T3_positive	1-(2,6-Dihydroxy-4-methoxyphenyl)-3-phenyl-1-propanone	Others	Ketone compounds	C16H16O4	357.081	272.105	2.6162	[M+K+HCOOH]+	15.571	3	0.6635	rp	35241-55-5	169676	HMDB0034435	-	C09644	172475	149287	180362	233152	236705	256067	221453	229797	236521	173751	322536	330452	237050	236984	235734	-
MW0111712	T3_positive	1,4-Cyclohexanedione	Others	Ketone compounds	C6H8O2	112.051	112.052	0.7605	[M+]+	4.10095	3	0.6634	rp	637-88-7	12511	-	-	C08063	99173.9	79710.7	83305.1	73865.5	77373	69586.6	75898	75612.4	79730.9	78456.9	78838.6	71928.9	82672.6	82722.3	82190.8	-
MW0153967	T3_positive	[(2R,6R)-6-[(7S,10S,12R,13R,17S)-3,12-dihydroxy-10,13-dimethyl-7-[(2R,3R,4R,5R,6R)-3,4,5-trihydroxy-6-(hydroxymethyl)oxan-2-yl]oxy-2,3,4,5,6,7,8,9,11,12,14,15,16,17-tetradecahydro-1H-cyclopenta[a]phenanthren-17-yl]-2-methylheptyl] acetate	Terpenoids	Terpene	C35H60O10	641.441	640.419	6.7478	[M+H]+	22.4092	3	0.6631	rp	101691-14-9	181025	-	-	-	185479	73884.9	93578.6	175033	239062	227411	132312	120936	139891	573938	317017	179634	192446	190848	190955	-
MW0152301	T3_positive	Leu-Gln-Trp	Amino acids and derivatives	Amino acids and derivatives	C22H31N5O5	445.244	445.233	5.1549	[M+]+	13.8505	3	0.6629	rp	250653-25-9	71356591	-	21332	-	20357.8	14545.8	13974.3	5532.04	4253.11	5975.03	8008.23	10451.8	11931.5	8121.28	10109.1	2115.26	12554	10041.5	12176.8	-
MW0110047	T3_positive	Tropate	Organic acids	Organic acids	C9H10O3	235.065	166.063	1.3741	[M+Na+HCOOH]+	12.3815	3	0.6628	rp	552-63-6	10726	HMDB0062590	-	C01456	3772.29	2353.04	4793.1	10968.1	8146.39	11598.7	5943.86	7053.62	6329.32	1015.42	6703.61	7551.03	5925.61	2830.07	5492.17	ko00960,ko01110
MW0146896	T3_positive	Bryotoxin A	Others	Others	C32H42O12	601.265	618.268	8.7353	[M+H-H2O]+	0.87562	3	0.6628	rp	101329-50-4	441848	-	-	C08853	13896	13432.6	14921.2	11753.5	13349.5	15443.8	15104.3	13382.4	19473.3	22877.4	21281	21701.1	15792.9	15661.1	16102.9	-
MW0063531	T3_positive	S-Isopropyl 3-methylbut-2-enethioate	FA	Others	C8H14OS	159.078	158.077	5.1955	[M+H]+	3.8395	3	0.6627	rp	34365-79-2	118658	HMDB0032354	-	-	11607.4	4605.88	6795.34	9693.88	6680.6	6507.01	2405.48	4790.85	6165.41	9497.45	9872.94	4916.41	5812.52	6138.76	5690.14	-
MW0061670	T3_positive	Phytonadiol	Terpenoids	Ditepenoids	C31H48O2	452.358	452.365	4.8163	[M+]+	17.4185	3	0.6626	rp	572-96-3	5280585	HMDB0004198	-	C03313	23423.5	19099.1	15361.4	29137.5	24644.8	29974.1	19061.4	21567.4	22385.2	31246.1	22404.1	17260.2	28636.1	29204.8	29172.9	ko00130,ko01100,ko01110,ko01240
MW0016281	T3_positive	N-octanoylsphingosine 1-phosphate	Organic acids	Organic acids	C26H52NO6P	505.351	505.353	6.6479	[M+]+	0.175372	3	0.6623	rp	158983-53-0	10864091	-	63016	-	74673.6	61961.7	99857	121447	141413	216275	133244	121180	150273	232584	211929	249368	193688	194391	196775	-
MW0124523	T3_positive	Urobilin	Heterocyclic compounds	Heterocyclic compounds	C33H42N4O6	590.309	590.31	2.4401	[M+]+	2.42027	3	0.6622	rp	1856-98-0	5795125	HMDB0004160	-	-	1747.48	1216.61	4805.2	6887.79	5410.83	4334.54	2676.96	5998.54	2642.04	9039.9	7255.34	8001.07	5386.68	5534.76	5736.02	-
MW0000398	T3_positive	Pilocarpine	Alkaloids	Alkaloids	C11H16N2O2	434.281	208.121	3.816	[2M+NH4]+	11.1749	3	0.6621	rp	54-71-7	5910	HMDB0015217	-	C07474	41220.5	45355.9	41018.7	39815.4	42630.2	47942.8	19119	30292.5	36285.7	39161.1	42048.4	25099.7	35265.4	35347.6	35043.3	ko01110
MEDP1012	T3_positive	(2E,4E)-2,4-Hexadienoic acid	Organic acids	Organic acids	C6H8O2	225.112	112.052	4.3855	[2M+H]+	5.21956	3	0.6619	rp	110-44-1	643460	HMDB0029581	-	-	24220.6	37929.4	29600.9	34564.8	38862	53216	32833.7	33692.2	35031	45452.1	41541.5	39087.1	21936.7	22231.8	22693.1	-
MW0122605	T3_positive	8-Desoxygartanin	Heterocyclic compounds	Heterocyclic compounds	C23H24O5	457.077	380.162	2.4401	[M-H+2K]+	16.9191	3	0.6619	rp	33390-41-9	392450	HMDB0030701	-	-	12223.6	13080.1	8556.29	19710	25312.4	18932.9	20181.1	23301	22110.3	16719.2	14052.6	17683	29143.2	28646.6	29107.7	-
MW0055340	T3_positive	N-(9Z-octadecenoyl)-sphing-4-enine-1-phosphocholine	SL	SM	C41H81N2O6P	805.473	728.583	6.4073	[M-H+2K]+	21.2973	3	0.6618	rp	108392-10-5	6443882	HMDB0012101	-	-	96120.9	61902.2	64885.2	49797.9	47516.4	19993.8	183273	144273	121040	151574	208140	139386	73726.9	75899.9	80685	-
MW0154497	T3_positive	Nifuradene	Others	Ketone compounds	C8H8N4O4	225.063	224.055	1.0751	[M+H]+	3.887	3	0.6617	rp	555-84-0	9568055	-	-	C19272	7638.79	8606.91	12753	11021.4	9145.93	10485.8	10865.2	12320.6	8447.05	5540.15	10251.4	7240.31	14412.3	15245.2	14114.3	-
MW0011996	T3_positive	10E,12Z-Octadecadienoic acid	Lipids	Free fatty acids	C18H32O2	304.053	280.24	4.1122	[M+CH3CN+Na]+	14.1891	3	0.6605	rp	2420-56-6	5282800	HMDB0005048	34801	-	3.51767e+06	2.73188e+06	2.64366e+06	3.52356e+06	2.51022e+06	2.52697e+06	3.29148e+06	2.60418e+06	2.45854e+06	2.63552e+06	3.50808e+06	2.96589e+06	2.44781e+06	2.48133e+06	2.4963e+06	-
MW0145019	T3_positive	Amataine	Alkaloids	Alkaloids	C43H48N4O6	734.432	716.357	6.4129	[M+NH4]+	11.8256	3	0.6601	rp	31148-60-4	441539	-	-	C08433	64349.3	38188.5	36147.8	16744.4	39656.3	32297.5	46504.2	40136.8	43671.2	45771.5	52101.5	57435.9	54154.1	53807.3	54678.9	-
MW0157142	T3_positive	Soularubinone	Terpenoids	Triterpene	C25H34O10	563.201	494.215	5.1348	[M+Na+HCOOH]+	14.2703	3	0.6601	rp	74156-49-3	441809	-	-	C08784	6992.76	8231.39	5575.99	806.01	3072.17	7673.23	5649.06	7504.57	652.6	173.26	2696.02	1769.56	6347.52	7950.08	7235.01	-
MW0006648	T3_positive	Convolamine	Benzene and substituted derivatives	Benzene and substituted derivatives	C17H23NO4	350.134	305.163	4.6985	[M-H+2Na]+	2.90409	3	0.66	rp	500-56-1	420422	-	-	C10854	208273	197117	222678	230666	242402	236549	247726	238887	224176	193195	198955	180712	209879	211365	210732	-
Lmhp001670	T3_positive	Val-Leu	Amino acids and derivatives	Amino acids and derivatives	C11H22N2O3	461.322	230.163	4.8163	[2M+H]+	20.3888	3	0.6599	rp	3989-97-7	6993118	HMDB0029131	65222	-	7709.24	5345.69	7726.51	7034.93	16690.1	16986.8	16247.1	10288.6	20661.7	26955.2	28699.5	12683	13222.7	13617.8	14113.4	-
MW0013456	T3_positive	2-Ethylacrylic acid	Organic acids	Organic acids	C5H8O2	232.974	100.052	1.3146	[M-H+2K]+	3.54926	3	0.6592	rp	3586-58-1	19166	HMDB0001862	4141	-	30911.7	20693.4	24403.1	16322.5	25563.4	7808.09	11182.1	16811.6	19411.5	15650.4	19984.6	13192.6	14183.8	14731.3	15740	-
MW0105908	T3_positive	L-Asparaginyl-L-tryptophan	Amino acids and derivatives	Amino acids and derivatives	C15H18N4O4	395.052	318.133	1.2151	[M-H+2K]+	0.0327255	3	0.6591	rp	74105-03-6	46850046	HMDB0028742	24016	-	52204.5	31270.8	24107.5	118385	120269	60623.8	64724.1	79186.1	50193.9	70592.4	76618.9	35386.8	46318.6	20715.7	43061.5	-
MW0119154	T3_positive	3,3-Dimethyl-1,2-dithiolane	Heterocyclic compounds	Heterocyclic compounds	C5H10S2	152.054	134.022	0.602	[M+NH4]+	4.0205	3	0.6589	rp	58384-57-9	6453614	HMDB0038974	-	-	6302.68	6072.81	6521.72	6062.53	8482.97	8896.44	7337.04	6833.81	7595.12	6006.72	6012.69	7370.82	6675.81	6596.97	6804.7	-
MW0132614	T3_positive	3,4-Diphenylcoumarin	Lignans and Coumarins	Coumarins	C21H14O2	337.058	298.099	3.5588	[M+K]+	4.0505	3	0.6583	rp	71644-60-5	3977002	-	-	-	11646.8	10099.5	10962.7	10179.2	2981.5	8220.12	3981.86	8152.69	2690.38	1892.23	2767.85	2630.2	2418.6	3196.52	3550.7	-
MW0011993	T3_positive	10-Deacetylbaccatin III	Benzene and substituted derivatives	Benzene and substituted derivatives	C29H36O10	589.206	544.231	6.3066	[M-H+2Na]+	9.05549	3	0.6582	rp	32981-86-5	154272	-	84946	-	77758.4	83078.9	79722.8	83140.8	103320	86686.8	68900.8	69708.8	83074.8	63056.3	64315.7	56211.9	87665.3	87359.6	88550.3	-
MW0115017	T3_positive	Nicotinamide riboside	Alcohol and amines	Amines	C11H15N2O5+	340.075	255.098	4.3462	[M+K+HCOOH]+	21.8445	3	0.6582	rp	1341-23-7	439924	HMDB0000855	5818	C03150	22830.8	19187.8	23305.7	16588.4	12023	12538	20531.3	10000.3	17563	14095.2	12498.8	11000.6	10194	10545.2	8921.05	ko00760,ko01100
MW0120535	T3_positive	4-Hydroxy-6-methyl-3-(3-methylbut-2-enyl)pyran-2-one	Others	Ketone compounds	C11H14O3	427.156	194.094	3.2022	[2M+K]+	10.0539	3	0.6579	rp	16266-64-1	54679299	-	44640	-	29038.1	31998.9	28342.4	39160.9	38280.1	44574.1	38863.8	36857.2	41798	36096.2	34794.8	33179.6	38584.7	39033.5	38498.2	-
MW0138172	T3_positive	Flavoxate	Benzene and substituted derivatives	Benzene and substituted derivatives	C24H25NO4	414.176	391.178	3.8754	[M+Na]+	4.104	3	0.6572	rp	15301-69-6	3354	HMDB0015279	-	C07809	12617.4	14002.1	10802.4	8653.13	6771.94	7453.95	10214.2	12151.3	11420.1	12436.8	9949.13	17673.7	10627.3	10534	10449.3	-
MW0006304	T3_positive	Benzyl benzoate	Benzene and substituted derivatives	Benzene and substituted derivatives	C14H12O2	289.164	212.084	3.9938	[M-H+2K]+	10.7336	3	0.6572	rp	120-51-4	2345	HMDB0014814	-	C12537	23249.4	26566.5	24216.9	63023	59480	52877.6	48479.9	44337.6	48487.9	42030.4	39977.6	45990.6	47132.8	47162.3	46180.7	-
MW0108617	T3_positive	2-Acetamido-3-methylbutanoic acid	Amino acids and derivatives	Amino acids and derivatives	C7H13NO3	201.127	159.089	5.3367	[M+CH3CN+H]+	8.97234	3	0.6572	rp	3067-19-4	227752	HMDB0011757	73550	-	4081.01	10958.1	12910.7	6946.75	6274.12	2840	9588.54	10698.7	9234.12	4034.89	10064.5	10079	6905.08	6989.76	6327.06	-
MW0016257	T3_positive	Butyl linoleate	Others	Lactones	C22H40O2	421.279	336.303	4.3266	[M+K+HCOOH]+	4.936	3	0.6572	rp	2634-45-9	6436910	-	265060	-	34773.5	28013.5	33315.6	37252.8	40882	47865	36614.3	35986.4	38116.9	29379.5	30656	22256	26286.9	27589.3	26519.2	-
MEDN1740	T3_positive	4-Methylhexanoic acid	Organic acids	Organic acids	C7H14O2	199.096	130.099	2.7521	[M+Na+HCOOH]+	3.12664	3	0.657	rp	1561-11-1	15271	-	4482	-	7657.21	5606.72	3001.9	5236.21	7785.14	6869.03	815.45	7675.66	4676	4473.99	7183.67	5300.65	5809.88	6037.56	5763.88	-
MW0155598	T3_positive	Pittoside A	Terpenoids	Triterpene Saponin	C41H68O13	769.475	768.466	6.7877	[M+H]+	5.0626	3	0.657	rp	75303-44-5	441940	-	-	C08969	29123.2	7645.84	15879.4	40844.8	86434	73121.7	17782	42003	15716	46888.1	53640.4	73435.3	65267.5	61410.2	66015.7	-
MEDL02644	T3_positive	Moracin E	Phenolic acids	Phenolic acids	C19H16O4	353.088	308.105	6.1653	[M-H+2Na]+	14.3291	3	0.6569	rp	73338-84-8	5319888	HMDB0033313	-	-	649.63	1030.25	1621.81	1655.17	3058.66	1907.5	334	1170.58	2335.56	1655.33	590.35	495	7608.76	7264.13	7355.12	-
FDATN01036	T3_positive	Phthalylsulfathiazole	Alkaloids	Alkaloids	C17H13N3O5S2	421.068	403.03	0.5822	[M+NH4]+	4.12378	3	0.6568	rp	85-73-4	4806	-	-	C07659	3691.1	1300.33	2362.56	744.82	489.41	332.64	996.85	941.51	1255.04	2590.38	3141.04	1981.94	1263.67	1333.15	1353.46	-
MW0117421	T3_positive	5-phthalimidopyrimidine-2,4(1H,3H)-dione	Alkaloids	Plumerane	C12H7N3O4	275.074	257.044	0.8189	[M+NH4]+	4.1395	3	0.6565	rp	59007-52-2	316338	-	-	-	1556.09	22256.4	11235.4	14273.7	17772.9	16065	2278.06	907.77	7631.11	12654.7	4435.01	18534.7	5067.23	5672.26	2543.93	-
MEDP0367	T3_positive	γ-Aminobutyric Acid	Organic acids	Organic acids	C4H9NO2	207.137	103.063	3.5388	[2M+H]+	8.83639	3	0.6564	rp	56-12-2	119	HMDB0000112	-	C00334	71713.4	71843.6	75160.3	116680	96484.1	100438	90821.6	83194.6	97035.9	100392	93181	102592	87962	85461.4	86914.4	ko00250,ko00330,ko00410,ko00650,ko00760,ko01100
MW0053853	T3_positive	Heneicosanoic acid	Lipids	Free fatty acids	C21H42O2	111.002	326.318	0.602	[M+]+	14.0639	3	0.6564	rp	2363-71-5	16898	HMDB0002345	4208	-	36638.9	34673.4	32908.6	57811	43507.4	50543.7	46658.6	53688.1	42023.9	53458.5	47127	54969.6	48242	48978	49016.8	-
MW0107168	T3_positive	Gly-Gly-Leu	Amino acids and derivatives	Amino acids and derivatives	C10H19N3O4	309.166	245.138	2.3215	[M+CH3CN+Na]+	22.0615	3	0.6563	rp	14857-82-0	6992870	-	17722	-	44.15	1447.74	7011.34	7417.16	6829.21	3489.53	6455.48	8247.18	7762.8	7561.8	5036.92	7479.12	3671.92	3915.55	4116.91	-
MEDP0672	T3_positive	Cyclohexylamine	Alkaloids	Alkaloids	C6H13N	163.111	99.1048	4.7574	[M+CH3CN+Na]+	21.1785	3	0.656	rp	108-91-8	7965	HMDB0031404	-	C00571	6410.39	10955.9	17337.9	17329	13441	24462.2	31937.5	9814.32	21466.6	35907.9	11862.4	15592.8	17322.8	16728.4	18066.8	-
MW0132813	T3_positive	3,8'-Biapigenin	Flavonoids	Flavones	C30H18O10	539.106	538.09	0.8872	[M+H]+	23.1505	3	0.6559	rp	101140-06-1	10414856	HMDB0038856	-	-	11683.5	1171.52	14746.3	13548.3	4420.12	2876.07	8240.14	4014.48	7758.47	14134.3	2467.39	9173.93	7541.65	6723.21	7701.24	-
MW0145066	T3_positive	Anacyclin	Others	Lactones	C18H25NO	272.2	271.194	6.8874	[M+H]+	4.11427	3	0.655	rp	94413-18-0 | 502-57-8	5281131	-	-	C08396	9337.76	9091.1	10141.1	4984.33	5216.57	8139.09	10846.7	16880.9	10290.5	6984.94	5966.45	3453.97	5421.09	5424.55	5279.32	-
MEDP0281	T3_positive	1,3-Diaminopropane	Alcohol and amines	Polyamines	C3H10N2	119.048	74.0844	3.5588	[M-H+2Na]+	20.3904	3	0.6549	rp	109-76-2	428	HMDB0000002	-	C00986	96815.7	93642.4	103047	89563.1	85553.2	82375.9	105635	104299	101424	89532.9	93788	89265.1	97434	97401.9	96754	ko00260,ko00330,ko00410,ko01100
MW0010731	T3_positive	(-)-trans-Pinocarveol	Alcohol and amines	Alcohols	C10H16O	194.161	152.12	3.6377	[M+CH3CN+H]+	19.482	3	0.6548	rp	547-61-5	1201530	HMDB0036128	-	-	305.51	1269.94	2149.75	5513.28	7221.02	3657.57	5634.52	1805.24	6555.77	3290.65	5061.37	4188.16	3393.66	3259.33	2929.41	-
MW0149270	T3_positive	Formylmethionyl-leucyl-phenylalanine methyl ester	Amino acids and derivatives	Amino acids and derivatives	C22H33N3O5S	452.23	451.214	5.5634	[M+H]+	4.22857	3	0.6547	rp	65929-03-5	122066	HMDB0013243	-	-	17100.6	22143.8	21959.5	16362	13505	13330.3	26420.8	7588.74	9139.54	14987.8	8442.94	17727.7	14906.5	13728	12359.8	-
MW0000390	T3_positive	Oxymatrine	Alkaloids	Quinorisidine alkaloids	C15H24N2O2	546.397	264.184	7.3051	[2M+NH4]+	10.5426	3	0.6546	rp	16837-52-8 | 54809-74-4	114850	-	-	-	61215.1	21820.3	75977.8	79176.1	145706	117996	69367.6	69295	73128.1	135765	135673	143575	88872.6	88500.7	83630.5	-
MEDL01753	T3_positive	4-Methylesculetin	Lignans and Coumarins	Coumarins	C10H8O4	210.075	192.042	1.7815	[M+NH4]+	4.52438	3	0.6545	rp	529-84-0	5319502	HMDB0136755	-	-	24506.5	24432.1	23311.4	22110.7	23225.9	21309.9	21378.2	25216.4	25738.8	16931.9	24900	22654.4	23050.2	23463.9	23019.7	-
MW0125248	T3_positive	Myristicin	Lignans and Coumarins	Lignans	C11H12O3	378.139	192.079	2.411	[M+Na]+	23.076	3	0.6545	rp	607-91-0	4276	HMDB0035873	-	C10480	10857.4	13624.5	16148.4	14122.7	11623.3	11629.3	16541	15076.1	11123.4	17755.7	16142.1	19598.6	15930.3	15324.1	15571.3	-
MW0144832	T3_positive	Alamarine	Heterocyclic compounds	Heterocyclic compounds	C19H18N2O4	694.278	338.127	3.6377	[2M+NH4]+	3.94889	3	0.6544	rp	77156-18-4	442157	-	-	C09326	9793.42	7359.56	3881.8	20344.3	19881.3	11534.4	9631.89	7291.74	10376.2	16735.1	16599.4	16589.7	10355.7	11216.4	11484.1	-
MEDP1464	T3_positive	1,3-Diphenylguanidine	Alcohol and amines	Polyamines	C13H13N3	423.221	211.111	3.3802	[2M+H]+	16.3869	3	0.6542	rp	102-06-7	7594	-	-	-	17967.7	17646.4	17629.8	12859.3	13141.4	13782.8	17516.7	16901.5	14646	20378.9	18380.5	18176.6	18962.8	18987.9	18589.1	-
MW0124060	T3_positive	Ethyl 2-amino-4-methylthiazole-5-carboxylate	Others	Lactones	C7H10N2O2S	187.063	186.046	0.6217	[M+H]+	4.25425	3	0.6542	rp	7210-76-6	343747	-	45446	-	17667.5	5901.77	16830.1	29955.3	16955.5	20492.2	17133.8	21671	10936.5	19063.8	13324.4	14651.6	21474.7	22021	21795.9	-
MW0007266	T3_positive	Glycopyrronium bromide	Benzene and substituted derivatives	Benzene and substituted derivatives	C19H28NO3+	439.159	318.207	4.0138	[M+CH3CN+H]+	0.792775	3	0.654	rp	596-51-0	3494	HMDB0015121	-	-	102198	102639	101003	137952	112566	121151	85190.9	77986.3	80925.4	172358	200984	159852	98996.9	98392.8	99728.2	-
MW0063313	T3_positive	Reciniferatoxin	Terpenoids	Ditepenoids	C37H40O9	628.284	628.267	6.7478	[M+]+	10.1763	3	0.6539	rp	57444-62-9	5702546	-	-	-	2366.4	3660.32	2841.53	3419.82	2589.66	5507.41	7045.84	6842.52	5491.15	5054.78	11836.9	5069.49	6814.36	6806.26	7028.68	-
MW0111194	T3_positive	N-Butylaniline	Alcohol and amines	Polyamines	C10H15N	316.285	149.12	5.8825	[2M+NH4]+	23.6881	3	0.6536	rp	1126-78-9 | 120743-27-3	14310	-	512	-	538540	513596	559991	523269	560449	519733	433072	471752	448270	455331	460087	447954	525527	525621	523639	-
MW0111391	T3_positive	4-O-feruloyl-D-quinic acid	Organic acids	Organic acids	C17H20O9	391.097	368.111	3.8557	[M+Na]+	4.331	3	0.6526	rp	76272-56-5	10177048	-	-	-	1286.32	5205.41	8890.85	1025.49	3406.11	4183.73	9584.15	6300.82	7893.86	7040.36	695.13	5231.23	4517.23	4842.74	4906.06	-
MW0125007	T3_positive	Methoxybrassinin	Heterocyclic compounds	Heterocyclic compounds	C12H14N2OS2	289.04	266.055	1.1952	[M+Na]+	4.38625	3	0.6515	rp	105748-60-5	3037463	HMDB0033351	-	C08506	7883.9	11734.1	23076.4	21132.8	17238	15055.3	43843.3	35118.2	19269.5	24971.8	20820	13174.4	13592.9	10356.5	15119.2	-
MW0001678	T3_positive	1-nitrosonaphthalene	Benzene and substituted derivatives	Benzene and substituted derivatives	C10H7NO	158.059	157.053	1.5729	[M+H]+	4.40975	3	0.6511	rp	21711-65-9	30767	HMDB0062189	-	C14788	4063.68	9224.66	5608.18	4936.5	8044.3	8075.49	5106.74	5986.77	4310.8	4026.24	9053.64	5616.02	5729.44	6145.67	6076.31	-
MW0143324	T3_positive	4-Heptyloxyphenol	Phenolic acids	Phenolic acids	C13H20O2	209.153	208.146	3.8359	[M+H]+	1.84822	3	0.6507	rp	13037-86-0 | 13087-86-0	25641	-	-	-	258291	260589	258032	425063	445555	437638	427764	419613	402824	401209	405231	406515	366909	364834	364877	-
MW0161303	T3_positive	Benzeneacetonitrile, 4-hydroxy-3-methoxy-alpha-(3-(methylamino)propyl)-alpha-(1-methylethyl)-	Benzene and substituted derivatives	Benzene and substituted derivatives	C16H24N2O2	315.146	276.184	0.602	[M+K]+	4.44525	3	0.6504	rp	71539-08-7	10016311	-	-	-	10259.8	10911.7	12401.2	13407.4	10611.7	14404.5	11658.8	6119.4	5625.09	8746.37	7461.09	9180.62	9368.55	9604.68	10123.9	-
MW0142659	T3_positive	Combretum caffrum	Tannins	Tannin	C17H12O8	367.046	344.053	0.9761	[M+Na]+	4.45625	3	0.6501	rp	1617-49-8 | 5145-53-9	5281860	-	-	C10836	5606.59	2162.82	3816.26	8017.65	10623.5	11017.6	4130.31	10283.7	14324.2	10484.7	5744.66	6010.59	12245.4	12403.5	11382.2	-
MW0114080	T3_positive	Ciceritol	Others	Saccharides	C19H34O16	557.144	518.185	6.3042	[M+K]+	4.46692	3	0.6499	rp	88167-26-4	10142653	HMDB0032777	-	-	192.61	51.57	253.15	50.84	682.39	295.11	289.11	79.89	120.73	290.47	129.96	55.25	1325.9	1316.92	1249.36	-
MEDP1131	T3_positive	Arachidoyl glycine	Alcohol and amines	Amines	C22H43NO3	446.253	369.324	6.493	[M-H+2K]+	21.974	3	0.6497	rp	617703-96-5	71433203	-	-	-	41983.1	46548.2	40778.9	41813.8	47867	36516.8	48842.9	46094.1	38098.5	40652.2	44669.3	44958.7	62087.8	62531.8	62520.2	-
MEDP0617	T3_positive	N-(2-Furoyl)glycine	Amino acids and derivatives	Amino acids and derivatives	C7H7NO4	187.063	169.037	1.235	[M+NH4]+	20.0953	3	0.6497	rp	5657-19-2	21863	HMDB0000439	5428	-	5984.59	10221.5	8855.54	13110.9	10190.7	16381.1	12360.3	9659.3	7933.78	9548.86	11111.1	17076.6	15618.3	15854.9	16367.8	-
MW0123019	T3_positive	Bamnidazole	Heterocyclic compounds	Heterocyclic compounds	C7H10N4O4	215.075	214.07	0.5841	[M+H]+	4.48775	3	0.6495	rp	31478-45-2	71407	-	-	-	2460.91	1631.69	1600.75	3056.47	1912.06	2879.79	1343.44	1088.25	1528.76	3251.19	2530.41	1916.6	3516.69	3863.02	3902.91	-
MW0114124	T3_positive	Curculigoside	Phenolic acids	Phenolic acids	C22H26O11	535.122	466.147	4.0167	[M+Na+HCOOH]+	14.6425	3	0.6494	rp	85643-19-2	158845	-	-	-	78822.1	69797	65468.9	23740.1	14031.1	27745.5	53822	61672.9	57950.7	35485	21006.5	18482.8	33181	33704.2	31824.5	-
MEDN0683	T3_positive	2-Naphthol	Phenolic acids	Phenolic acids	C10H8O	289.118	144.058	4.1916	[2M+H]+	23.4148	3	0.6492	rp	135-19-3	8663	HMDB0012322	-	C11713	8877.78	3861	4134.97	13825.9	8765.3	3124.69	10457.3	13286.6	3965.53	11531.5	14903.1	11772	4757.76	6628.27	7345.61	-
MW0133968	T3_positive	5,6,7-Trimethoxyflavone	Flavonoids	Flavones	C18H16O5	351.071	312.1	4.8607	[M+K]+	10.3335	3	0.6491	rp	973-67-1	442583	HMDB0128592	-	-	212.85	105.3	174.78	5239.52	8508.46	4806.39	2202.08	2269.37	2377.23	2843.74	871.73	1059.28	6410.15	6489.8	6406.31	-
MW0052578	T3_positive	Eplerenone	Others	Ketone compounds	C24H30O6	456.244	414.204	4.9938	[M+CH3CN+H]+	9.89347	3	0.6491	rp	107724-20-9	443872	HMDB0014838	-	C12512	42333.7	44685.6	43239	69294	63288.1	87757.7	66203.8	59500.9	58042.5	39666.3	47206.1	34647.1	51981.9	52948.1	52890.1	-
MW0014020	T3_positive	3-Deoxyfructose	Organic acids	Organic acids	C6H12O5	538.149	164.069	1.7401	[M+NH4]+	15.0245	3	0.6491	rp	6196-57-2	3080627	HMDB0005876	-	-	6041.19	6599.56	6209.97	31400.6	12062.7	24791.9	14290.4	21440.5	5157.34	16276.4	12802.1	12025.1	6974.43	7467.94	6293.48	-
MEDTP00510	T3_positive	L-Phenylalaninol	Amino acids and derivatives	Amino acids and derivatives	C9H13NO	236.182	151.1	3.5588	[M+K+HCOOH]+	13.6709	3	0.6489	rp	3182-95-4	447213	-	44096	-	6659.01	9943.08	11702.7	7022.56	12610.4	11481.6	9963.94	12715.1	9326.84	13992.7	13609.2	13284.6	11538.8	11468	11565.7	-
MEDP0275	T3_positive	Indoleacetic acid	Alkaloids	Plumerane	C10H9NO2	290.054	175.063	0.8189	[M-2H+3K]+	5.89056	3	0.6487	rp	87-51-4	802	HMDB0000197	-	C00954	75387	58060.6	46573.9	99998.6	98885.2	98575.5	68080.6	73456.9	81379.3	67011.5	90576.6	97842.9	75238.6	73893.9	75330	ko00380,ko01100,ko04075
MW0126314	T3_positive	Pyridine	Heterocyclic compounds	Heterocyclic compounds	C5H5N	124.023	79.0422	1.2151	[M-H+2Na]+	24.4523	3	0.6486	rp	110-86-1	1049	HMDB0000926	5877	C00747	38624.3	68367.7	90341.3	75321.8	55588.4	90826.2	107266	71025.2	71401.2	58113.2	70019.8	104455	72849.3	68635.4	76629.5	-
MEDP0686	T3_positive	2-Acetylfuran	Heterocyclic compounds	Heterocyclic compounds	C6H6O2	259.029	110.037	1.3046	[2M+K]+	16.6549	3	0.6482	rp	1192-62-7	14505	HMDB0033127	-	-	99170.5	91124.3	167936	140804	234966	101826	165672	133944	92057.9	125583	75499.4	142748	107694	86082.5	119461	-
MW0001939	T3_positive	2-(4-Isopropylphenoxy)propanohydrazide	Benzene and substituted derivatives	Benzene and substituted derivatives	C12H18N2O2	261.1	222.137	0.602	[M+K]+	4.56975	3	0.6479	rp	667412-84-2	5018791	-	-	-	8552.95	14879.2	14794	15814.1	15595.5	13091.1	14293.8	12424.3	13018.4	12132.2	8411.03	11200.2	14182.6	13271	14346.6	-
MW0103027	T3_positive	Umbelliprenin	Lignans and Coumarins	Coumarins	C24H30O3	481.099	366.219	2.3413	[M-2H+3K]+	14.5047	3	0.6476	rp	532-16-1 | 30413-87-7 | 23838-17-7	1781413	-	87086	-	24036.4	20138.2	22102.8	28125.1	38045.8	31651.3	16751.1	25753.2	24903	35614.6	18015.4	24248.9	25422.3	25109.3	23874.8	-
MW0115208	T3_positive	Pyrovalerone	Others	Ketone compounds	C16H23NO	314.181	245.178	1.5926	[M+Na+HCOOH]+	16.3106	3	0.6476	rp	3563-49-3	14373	-	85216	-	12203.9	11207	13457.4	26872.7	17824.2	26730	14814.2	21449.3	20946.7	17771.7	22816.5	20975.8	18595.7	18519.7	18450.6	-
mws3185_N	T3_positive	2-Hydroxycaproic acid	Organic acids	Organic acids	C6H12O3	422.302	132.079	6.3469	[2M+NH4]+	2.74644	3	0.6475	rp	6064-63-7	99824	HMDB0001624	6332	-	8994.15	10172.6	2782.17	10737.8	7993.21	3047.76	8570.7	8462.19	10646	1458.35	3924.84	4293.61	8411.29	9213.92	7532.12	-
MW0139600	T3_positive	Rosellichalasin	Alkaloids	Alkaloids	C28H33NO5	464.244	463.236	6.9952	[M+H]+	4.59094	3	0.6474	rp	123452-64-2	6442449	-	-	-	4525.17	582.85	1272.18	3512.19	4105.08	687.43	2428.05	4041.54	4627.17	3055.5	811.09	1019.69	6356.51	3843.18	6181.11	-
MW0114576	T3_positive	Helicide	Phenolic acids	Phenolic acids	C13H16O7	591.18	284.09	2.4989	[2M+Na]+	22.6692	3	0.6474	rp	80154-34-3	12896796	-	-	-	10969	14602	15396.2	24892.2	16741.5	15223.1	24195.6	24559.5	23127	23385.7	17053.1	19977.1	21719.9	21848.5	22303.1	-
MW0063788	T3_positive	Tetracosanal	FA	Others	C24H48O	375.366	352.37	6.3469	[M+Na]+	10.7973	3	0.6473	rp	57866-08-7	557529	-	75377	-	1719.11	1406.92	1724.3	2115.35	2082.11	2138.9	2362.54	1453.33	1773.75	3441.82	1456.02	2487.58	5539.79	5695.21	5536.23	-
MW0137619	T3_positive	Catechin pentaacetate	Others	Lactones	C25H24O11	569.128	500.132	2.4981	[M+Na+HCOOH]+	3.26624	3	0.6473	rp	16198-01-9	5315742	-	44485	-	85.47	314.35	285.82	4049.92	6440.46	4374.22	905.88	1511.58	1713.59	1880.85	1118.73	995.05	7141.63	7023.08	7062.98	-
MEDL02755	T3_positive	5,7-Dimethoxyflavone	Flavonoids	Flavones	C17H14O4	346.113	282.089	2.3611	[M+CH3CN+Na]+	17.4313	3	0.6461	rp	110241-33-3	88881	HMDB0035973	-	C10029	12474.4	9968.42	4912.69	17664.1	20053.3	16539.9	13374.4	16717.5	14200.8	18449.1	17592.2	15985.6	14042.3	14324.3	14344.7	-
MW0015797	T3_positive	Anisatin	Heterocyclic compounds	Heterocyclic compounds	C15H20O8	351.096	328.116	1.5729	[M+Na]+	22.7167	3	0.6459	rp	5230-87-5	115121	-	-	-	5324.89	11055.5	13931.1	28101.2	20896.8	20822.7	4661.78	13702.4	9911.55	19468.9	13005	16401.7	17629.5	16778.1	17161.4	-
MW0005020	T3_positive	Hydroxymethyltolbutamide	Benzene and substituted derivatives	Benzene and substituted derivatives	C12H18N2O4S	355.103	286.099	2.9856	[M+Na+HCOOH]+	23.3533	3	0.6457	rp	1185112-19-9	3656	HMDB0006408	-	-	3.93748e+06	3.84577e+06	3.94229e+06	3.38394e+06	3.11365e+06	3.4997e+06	3.7455e+06	3.74534e+06	3.85167e+06	4.20294e+06	4.19529e+06	4.23251e+06	4.01949e+06	4.03154e+06	4.04522e+06	-
MEDL00815	T3_positive	Cytidine-5'-diphosphate	Nucleotides and derivatives	Nucleotides and derivatives	C9H15N3O11P2	467.022	403.018	0.602	[M+CH3CN+Na]+	23.2699	3	0.6456	rp	63-38-7	6132	HMDB0001546	6313	C00112	319819	306139	310794	283210	333970	338855	334089	344655	344373	354196	342652	355486	331418	331144	334055	ko00240,ko01100,ko01232,ko01240
MW0053895	T3_positive	Hexacosyl acetate	Others	Lactones	C28H56O2	501.356	424.428	7.2867	[M-H+2K]+	8.45022	3	0.6451	rp	822-32-2	3083648	-	265062	-	426.37	550.87	152.49	926.12	3639.91	2745.5	1059.02	725.16	654.51	1524.67	951.31	2023.6	3735.44	3793.88	3821.99	-
MW0129652	T3_positive	1,2-Diphenylcyclobutan-1-ol	Heterocyclic compounds	Heterocyclic compounds	C16H16O	263.088	224.12	2.0158	[M+K]+	4.712	3	0.645	rp	63776-27-2	14809394	HMDB0134568	-	-	2603.08	576.36	2267.14	1677.74	702.18	527.56	1757.97	562.95	749.26	1646.37	699.87	2627.59	2293.67	2366.89	2304.38	-
MW0141948	T3_positive	2,2-Dimethyl-3-(4-methoxyphenyl)-4-propyl-2H-1-benzopyran-7-ol acetate	Benzene and substituted derivatives	Benzene and substituted derivatives	C23H26O4	367.191	366.183	3.064	[M+H]+	4.7265	3	0.6448	rp	5218-94-0	253935	-	-	-	83.14	2854.26	998.6	2583.21	3226.53	2002.59	2663.99	6665.67	6088.58	974.2	1101.69	914.71	1934.4	2045.32	1956.45	-
MEDP2112	T3_positive	2-Phenylbutyramide	Benzene and substituted derivatives	Benzene and substituted derivatives	C10H13NO	208.068	163.1	3.5786	[M-H+2Na]+	12.7657	3	0.6447	rp	90-26-6	7011	-	43876	-	10828.5	11341.1	12221.3	17221.8	16732.9	9868.72	14781.9	13446.9	14505.3	14290.7	13256.6	11546.6	11545.3	11704	11513.8	-
MW0007879	T3_positive	N-(1,4-dioxonaphthalen-2-yl)benzamide	Benzene and substituted derivatives	Benzene and substituted derivatives	C17H11NO3	300.061	277.074	0.602	[M+Na]+	4.73325	3	0.6446	rp	65240-86-0	4882	-	64815	-	48272.2	45798.6	46587.1	60501	58840.9	60027.2	51099.8	56588.4	63506.9	57443.6	47537.5	47435.4	54173.8	53630.9	53667.2	-
MW0169766	T3_positive	Resorcinol sulfoxide	Benzene and substituted derivatives	Benzene and substituted derivatives	C12H10O5S	284.049	266.025	0.602	[M+NH4]+	4.7355	3	0.6446	rp	62845-75-4	5044578	-	4087	-	33955.1	26943.6	32926.7	39015.9	33376.6	36366.1	37769.3	34359.3	33995.9	38157.4	35448.9	38473.3	32543.3	31628.3	31725.2	-
MW0000244	T3_positive	Emetine	Alkaloids	Isoquinoline alkaloids	C29H40N2O4	480.31	480.299	6.708	[M+]+	24.5662	3	0.6441	rp	483-18-1	10219	-	834	C09421	2.97872e+06	7.13909e+06	6.65898e+06	8.37982e+06	5.64695e+06	3.66689e+06	4.66728e+06	5.58441e+06	6.79087e+06	3.19785e+06	8.28605e+06	9.95557e+06	3.13429e+06	2.8347e+06	1.33078e+06	ko00950,ko01110
MW0116614	T3_positive	1,3,5-Triazine-2,4,6(1H,3H,5H)-trione, trihydrazone	Others	Ketone compounds	C3H9N9	189.127	171.098	5.2147	[M+NH4]+	4.77175	3	0.6439	rp	10105-42-7	66276	-	-	-	14615.7	9287.12	15694	13144.8	11667.5	13770.5	5721.74	9398.3	10951.9	23610.5	14415.2	20868.1	11119.9	10736.5	10646.9	-
MW0107797	T3_positive	Leu-Ile	Amino acids and derivatives	Amino acids and derivatives	C12H24N2O3	321.108	244.179	3.242	[M-H+2K]+	24.1322	3	0.6438	rp	36077-41-5 | 91605-03-7	7010534	HMDB0028932	65251	-	6712.54	7447.94	8536.59	5026.52	7925.88	12878.4	9665.37	8131.16	10129.8	12491.9	8117.13	10061.2	11128.1	10390.2	11123.3	-
MEDP0528	T3_positive	Mesalazine	Organic acids	Organic acids	C7H7NO3	154.041	153.043	2.6162	[M+H]+	23.2852	3	0.6437	rp	89-57-6	4075	HMDB0014389	-	-	198729	198235	203750	241613	227654	230012	208699	233364	222264	226115	226045	228570	224969	226837	226894	-
MW0139321	T3_positive	Petunidin-3-(p-coumaroyl)-rutinoside-5-glucoside	Flavonoids	Anthocyanidins	C43H49O23+	1000.24	933.266	1.809	[M-2H+3Na]+	7.91539	3	0.6433	rp	106863-71-2	9897848	-	-	-	42990.3	31717	16792.1	15295.1	11976	28546.8	46209.7	55015.9	50808.6	18383	27428	21442.4	18688.6	18496.5	17088.4	-
MEDL02503	T3_positive	Carnitine C16:0	Alkaloids	Alkaloids	C23H45NO4	444.298	399.335	4.0354	[M-H+2Na]+	9.23875	3	0.6431	rp	2364-67-2	-	HMDB0000222	-	C02990	4778.45	7441.35	7645.38	14713	15230.7	12449.7	8827.87	12283.8	9577.39	23770.8	20009.4	23482	17484.8	16977.9	17075.7	ko00071,ko01212
MEDN1409	T3_positive	12-Hydroxystearic acid	Lipids	Free fatty acids	C18H36O3	318.3	300.266	6.0242	[M+NH4]+	1.57008	3	0.643	rp	106-14-9	7789	HMDB0061706	-	-	308636	409672	580095	564825	533336	535322	568949	567240	520883	276953	532257	444583	724418	727854	729150	-
MW0105414	T3_positive	Acetoacetic acid	Organic acids	Organic acids	C4H6O3	67.0213	102.032	0.6217	[M+H-2H2O]+	8.24281	3	0.6422	rp	541-50-4	96	HMDB0000060	-	C00164	145294	135367	130137	153125	162102	187048	162388	158170	158508	192996	201273	212025	128532	124547	131798	ko00280,ko00310,ko00350,ko00650,ko01100
MW0048992	T3_positive	Conessine	Heterocyclic compounds	Heterocyclic compounds	C24H40N2	423.272	356.319	6.1452	[M-2H+3Na]+	0.121769	3	0.6421	rp	546-06-5	441082	-	44134	C06545	164145	138145	190907	118259	103155	85300.5	193103	463487	192221	190678	144530	159157	127584	124627	125200	-
MW0166356	T3_positive	[(10S,12S,13E,14R,16S,18R)-13-ethylidene-14-hydroxy-8,15-diazahexacyclo[14.2.1.01,9.02,7.010,15.012,17]nonadeca-2,4,6,8-tetraen-18-yl] acetate	Alkaloids	Alkaloids	C21H22N2O3	351.179	350.163	5.1146	[M+H]+	4.89325	3	0.6415	rp	6880-50-8	91820485	-	-	-	93127.4	87283.5	88691.1	111002	82038.4	108589	98454.6	85860.8	89673.8	56202.5	72749.9	60410.7	61525.8	63734.3	68179.3	-
MW0049160	T3_positive	Dethiobiotin	Organic acids	Organic acids	C10H18N2O3	446.297	214.132	6.2966	[2M+NH4]+	11.7169	3	0.6412	rp	533-48-2	445027	HMDB0003581	3351	C01909	19544.7	10193	11924.7	9428.57	14071.9	14950.8	24004.5	13518.4	21791	12131.8	15131.8	9883.73	14602.1	15579.8	15767.3	ko00780,ko01100,ko01240
MW0144360	T3_positive	Phosphoadenosine phosphosulfate	Nucleotides and derivatives	Nucleotides and derivatives	C10H15N5O13P2S	549.012	506.986	0.602	[M+CH3CN+H]+	15.4173	3	0.6408	rp	482-67-7	10214	HMDB0001134	6028	C00053	82180.3	74856.7	85392.4	73731.7	83940.6	82585.7	77565.5	86678.2	87938.3	88616.9	84042.9	90039.4	86224	85242.2	86277.7	ko00230,ko00920,ko01100
MEDL02654	T3_positive	Morusin	Flavonoids	Other Flavonoids	C25H24O6	438.154	420.157	6.3873	[M+]+	9.01285	3	0.6408	rp	62596-29-6	5281671	HMDB0036631	-	C10106	86601.6	63176.5	68438.4	7897.89	4588.11	16443.3	62293.8	30241.2	1213.75	54742.8	76266.7	72438.6	6835.73	4318.14	7649.04	-
MW0002667	T3_positive	2-Amino-4-methylphenol	Phenolic acids	Phenolic acids	C7H9NO	106.072	123.068	2.3215	[M+H-H2O]+	16.7812	3	0.6401	rp	95-84-1	7264	-	34505	-	13552.8	18068.7	15531.8	21884.3	20697.5	19526.9	15728.9	14790.1	11258.5	26798.4	19178.6	23774.3	20685.5	21237.8	20879.4	-
MEDP1597	T3_positive	Securinine	Alkaloids	Terpenoid alkaloids	C13H15NO2	452.259	217.11	1.7695	[2M+NH4]+	1.30469	3	0.64	rp	5610-40-2	442872	-	43991	-	4890.51	3552.97	4211.68	3767.36	4194.2	4497.08	5714.37	6274.71	5330.66	6954.32	7260.91	7485.66	7810.42	7790.13	7291.14	-
MW0114628	T3_positive	Inositol 1,3-bisphosphate	Others	Saccharides	C6H14O12P2	387.001	339.996	2.1244	[M+HCOO+2H]+	21.2945	3	0.6397	rp	103597-56-4	128419	HMDB0006234	45109	C04062	5869.9	8770.64	9450.13	8083.19	4991.66	2897.54	8370.28	7585.1	4172.25	6627.21	5202.4	9149.61	5108.81	4611.41	5367.66	ko00562,ko01100,ko04070
MW0016351	T3_positive	Cannabidiol dimethyl ether	Benzene and substituted derivatives	Benzene and substituted derivatives	C23H34O2	702.533	342.256	7.7236	[2M+NH4]+	18.5098	3	0.639	rp	1242-67-7	3081957	-	44843	-	20031.2	24434.7	25125.3	33350.2	33215.9	35691.4	24046.1	24576.8	21057.5	26606.5	29835.5	29344	27144.1	27748.3	27797	-
MW0127959	T3_positive	1-Cinnamoylpiperidine	Alkaloids	Piperidine alkaloids	C14H17NO	254.086	215.131	2.4202	[M+K]+	24.317	3	0.6389	rp	5422-81-1	764160	-	263514	-	6623.9	6826.5	8086.31	10165.7	10900.4	8472.65	15188.6	15815.7	16418.3	10633.9	8260.57	10577.4	12797.5	12771.4	12958.3	-
MEDL01768	T3_positive	6-O-Acetylarbutin	Phenolic acids	Phenolic acids	C14H18O8	314.096	314.1	0.602	[M+]+	8.69781	3	0.6389	rp	10338-88-2	14542705	HMDB0034060	-	-	32790.8	15102.4	29177	34250.3	7720.34	40684.9	38118.3	16694.4	35507.7	16750.3	33772.9	49313.4	30364.8	30021.1	22268.7	-
MW0153228	T3_positive	Lys-Lys	Amino acids and derivatives	Amino acids and derivatives	C12H26N4O3	319.164	274.2	5.1607	[M-H+2Na]+	12.0672	3	0.6382	rp	13184-13-9	128837	HMDB0028956	23900	-	1590.65	1252.86	972.91	6828.91	9802.67	3067.34	1810.22	1951.22	8102.64	11418.6	10162.9	9884.55	11264.4	11237.5	11468.6	-
MW0012826	T3_positive	1-Hexanol	Alcohol and amines	Alcohols	C6H14O	200.046	102.105	2.6162	[M+CH3CN+Na]+	22.988	3	0.6381	rp	111-27-3	8103	HMDB0012971	-	C00854	168803	158265	170623	201943	196875	198060	179048	207956	194920	179579	184727	190375	194954	196534	195152	-
MW0144291	T3_positive	Ac-Leu-Glu-His-Asp-CHO	Amino acids and derivatives	Amino acids and derivatives	C23H34N6O9	556.263	538.239	6.6974	[M+NH4]+	5.06636	3	0.6381	rp	319494-38-7	44135119	-	-	-	10440.5	12001.8	13606.5	15167.8	19805.8	18830.2	18602.7	16931.9	17652.6	15605.4	11618.3	4623.36	21763.7	21803.1	22259.4	-
MW0124447	T3_positive	Isatin	Alkaloids	Plumerane	C8H5NO2	130.022	147.032	5.7006	[M+H-H2O]+	17.3014	3	0.6379	rp	91-56-5	7054	HMDB0061933	-	C11129	6805.17	29708.2	33039.6	30357	25651.7	27882.2	34701.4	25034.2	27323.2	33605.1	32566.9	31378.8	20529.9	20865.7	20177.3	-
MW0143755	T3_positive	6-Acetylphenazine-1-carboxylic acid	Organic acids	Organic acids	C15H10N2O3	550.175	266.069	1.7696	[2M+NH4]+	1.45579	3	0.6376	rp	120464-88-2	443635	-	-	C12120	420296	684045	700123	338838	262478	567339	527434	566395	262812	464570	910817	525756	345289	359869	358238	-
MW0106445	T3_positive	Dihydromethysticin	Benzene and substituted derivatives	Benzene and substituted derivatives	C15H16O5	570.199	276.1	4.1801	[2M+NH4]+	24.1841	3	0.6368	rp	19902-91-1	88308	HMDB0030791	68016	C09926	20753.3	11363.8	10722.9	4412.44	2256.02	2048.45	4360.81	8435.07	2817.49	7806.12	1754.48	2032.47	1697.82	1749.23	1749.91	-
MEDP1086	T3_positive	Ethylazine	Alcohol and amines	Polyamines	C12H16N3O3PS2	368.022	345.037	0.602	[M+Na]+	5.17475	3	0.636	rp	2642-71-9	17531	-	-	C18644	77856.6	69363.2	72221.7	74642	82302.1	70206.4	73844.4	87989.9	80287.7	85008.9	70481.5	83274.6	80259.3	79793.5	80205.2	-
MEDP1475	T3_positive	N-Methylhydantoin	Heterocyclic compounds	Heterocyclic compounds	C4H6N2O2	115.053	114.043	1.5926	[M+H]+	5.18125	3	0.6359	rp	616-04-6	69217	HMDB0003646	-	C02565	49247.7	45415.8	40396.8	28528	25505.9	28218.9	35404.8	30484.6	29655.2	46666.7	51384.7	43985.1	35891.1	35402.1	35558.1	ko00330,ko01100
MW0139515	T3_positive	"Quercetin 3-O-(6""""""""""""""""-malonyl-glucoside) 7-O-glucoside"""""	Flavonoids	Flavones	C30H32O20	751.105	712.149	2.6358	[M+K]+	5.18672	3	0.6358	rp	194093-39-5	74978238	HMDB0029270	-	-	2881.16	1970.38	13586.2	56508.1	22661.6	26645.8	25210.9	9697.36	27432.8	27746.4	32164.8	32691.7	22200.7	19938.7	24292.3	-
MW0146491	T3_positive	Azafrin	Organic acids	Organic acids	C27H38O4	409.27	426.277	7.315	[M+H-H2O]+	5.583	3	0.6356	rp	507-61-9	5281225	-	-	C08581	5155.27	4127.03	5752	8646.29	14497.2	17892.8	8270.95	13241	11598.4	13480.8	14311.3	17837.6	18168.1	17749.2	15999.2	-
MW0007331	T3_positive	Honokiol	Lignans and Coumarins	Lignans	C18H18O2	335.123	266.131	3.242	[M+Na+HCOOH]+	6.79578	3	0.6356	rp	35354-74-6	72303	HMDB0253212	-	C10630	19907.8	27547.6	48477.3	52279.8	62503.4	41551	49680.6	50235.7	69518.4	39401.2	37395.6	43800.6	51294.3	51742.4	52196.9	-
MW0142771	T3_positive	3-Acetylnerbowdine	Alkaloids	Alkaloids	C19H23NO6	723.303	361.152	1.7244	[2M+H]+	15.5701	3	0.6353	rp	100196-22-3	441582	-	-	C08514	2477.68	3253.02	3124.4	3873.88	1598.43	4771.78	4810.92	2801.48	2060.09	4140.15	3649.25	4369.77	4964.97	5491.97	5218.49	-
MW0156517	T3_positive	11H-Benzofuro(3,2-b)(1)benzopyran-11-one, 2-(5,6-dihydro-9-hydroxy-2-methyl-2,6-methano-2H-1-benzoxocin-4-yl)-5a,10a-dihydro-1,3,5a,8-tetrahydroxy-10a-(3-methyl-2-butenyl)-	Heterocyclic compounds	Heterocyclic compounds	C33H30O9	609.157	570.189	5.5594	[M+K]+	5.2311	3	0.6349	rp	81381-67-1	157791	-	-	C17870	35798	38389.6	97009.1	58045.8	67628.4	35715.3	163935	178301	190584	101779	100085	106922	116486	116357	116639	-
MEDL00356	T3_positive	Phe-Asp	Amino acids and derivatives	Amino acids and derivatives	C13H16N2O5	390.106	280.106	6.1516	[M+CH3CN+H]+	10.8576	3	0.6347	rp	22828-05-3	6992643	HMDB0028991	23739	-	332.18	260.17	404.72	15.77	470.15	267.41	241.55	166.25	180.82	205.35	95.26	95.82	1412.11	1359.03	1445.61	-
MEDP1605	T3_positive	Glu-glu	Amino acids and derivatives	Amino acids and derivatives	C10H16N2O7	276.103	276.096	1.2549	[M+]+	13.7536	3	0.6346	rp	3929-61-1	439500	HMDB0028818	-	C01425	535.75	1775.78	1456.68	1672.85	1778.77	2194.73	1116.69	2209.09	3189.36	1635.88	1419.17	1949.86	3729.73	3775.84	3346.65	-
MW0116215	T3_positive	[6]-Dehydrogingerdione	Others	Ketone compounds	C17H22O4	405.027	290.152	3.2022	[M-2H+3K]+	4.92618	3	0.6339	rp	76060-35-0	9796015	HMDB0029474	86292	-	32619.3	30702.5	30578.1	18689.4	16619.4	19728.1	21403.7	10629.7	21160	17428.5	13993.7	17331.2	16174.8	16071.9	15901.1	-
MW0124293	T3_positive	Haematoxylin	Heterocyclic compounds	Heterocyclic compounds	C16H14O6	627.134	302.079	0.4817	[2M+Na]+	19.7519	3	0.6335	rp	517-28-2 | 1412-19-7 | 1621-46-1	442514	-	43944	C09931	15197.5	41799.6	41631.1	6510.76	34210.5	40346.7	46887.7	21452.3	42162.7	39371.1	47711.4	44305.7	19783.4	16286.2	18920.9	-
MW0140149	T3_positive	11(S)-Hede	Lipids	Free fatty acids	C20H36O3	393.267	324.266	5.0944	[M+Na+HCOOH]+	3.49084	3	0.6334	rp	330800-90-3 | 5598-37-8	53394270	-	-	-	5496.04	3006.04	4636.69	5258.63	13618.5	10271.3	9164.28	12828.5	13908.3	17539.5	20418.3	20130.8	11219.9	11371.2	10484	-
MW0009489	T3_positive	Plumbagin	Quinones	Quinones	C11H8O3	272.996	188.047	0.9363	[M+K+HCOOH]+	23.6421	3	0.6331	rp	481-42-5	10205	-	-	-	13873.3	18102.8	24918.1	42001	32604.2	22853.2	4092.76	7584.66	13839.5	18325.1	31399.1	15552	7366.77	5504.62	7603.45	-
ZINC95914142	T3_positive	16-Oxoprometaphanine	Alkaloids	Isoquinoline alkaloids	C20H23NO6	418.387	373.152	6.3428	[M-H+2Na]+	17.4503	3	0.633	rp	58738-31-1	91895298	-	-	-	110.24	48.71	127.68	125.31	207.24	46.93	249.99	433.89	135.88	463.87	200.14	411.26	1627.46	1587.74	1584.79	-
MW0108506	T3_positive	N,N'-bis[(4-methylphenyl)sulfonyl]cystine	Amino acids and derivatives	Amino acids and derivatives	C20H24N2O8S4	571.016	548.042	0.5822	[M+Na]+	26.5474	3	0.6326	rp	1465-10-7	259006	-	-	-	8161.25	5449.99	11056.1	3502.91	9748.11	12142.3	7142.94	18950.9	10415.8	5302.27	8302.68	2813.24	7088.04	5339.44	7425.76	-
MW0125450	T3_positive	N-(6-methoxypyridin-3-yl)-2-(methylsulfanyl)pyridine-3-carboxamide	Alcohol and amines	Amines	C13H13N3O2S	314.041	275.073	0.602	[M+K]+	5.3815	3	0.632	rp	524924-29-6	10192918	-	-	-	21942.1	20490.1	24156	38293.3	27935.2	29159.6	14267	14999	27312.8	23246.1	18507.1	8934.68	27292.5	27348.6	27363.7	-
MW0015861	T3_positive	Arachidonylcyclopropylamide	Benzene and substituted derivatives	Benzene and substituted derivatives	C23H37NO	343.297	343.288	5.9838	[M+]+	22.652	3	0.6319	rp	229021-64-1	5311007	-	64928	-	12093.2	14706.4	14428.4	16014.1	10433.1	39687.9	9325.26	11836.2	12830.9	1655.6	13583.2	10431.6	15088.5	15089.4	15150.8	-
MW0133699	T3_positive	4'-Methoxychalcone	Flavonoids	Chalcones	C16H14O2	302.125	238.099	4.1317	[M+CH3CN+Na]+	22.1864	3	0.6311	rp	22966-19-4	641818	HMDB0032585	-	-	45144.4	45322.7	44832.7	60161.4	46455.1	52815.7	43060.7	55536.5	20957.8	5488.04	65107.1	51811.3	46307.6	47612.7	46515.3	-
MW0155621	T3_positive	[(2R,3S,4S,6R,8R,14R)-4-ethenyl-3-hydroxy-2,4,7,14-tetramethyl-9-oxo-6-tricyclo[5.4.3.01,8]tetradecanyl] 2-hydroxyacetate	Others	Lactones	C22H34O5	774.523	378.241	8.2177	[2M+NH4]+	15.2607	3	0.631	rp	125-65-5	46782767	-	-	-	20084	27112	28414.7	40086.2	33311.9	43777.1	33587.9	35442	22754.5	33574.8	44866.6	28784.9	38000.5	37797.7	38060.9	-
MW0110119	T3_positive	Trp-Ile	Amino acids and derivatives	Amino acids and derivatives	C17H23N3O3	652.389	317.174	6.125	[2M+NH4]+	11.1413	3	0.6305	rp	64339-42-0	11681245	HMDB0029086	-	-	32874.9	33642.4	48511.4	17881.3	16143.4	35204.7	77352.7	79395.7	77481.2	58321.1	65964	64086.1	55791.8	54723.5	54803.5	-
MW0118517	T3_positive	2-Ethyl-4-methylthiazole	Heterocyclic compounds	Heterocyclic compounds	C6H9NS	127.038	127.046	6.2865	[M+]+	22.1386	3	0.6305	rp	15679-12-6	27440	HMDB0029730	-	-	519.57	1021.19	1036.5	875.56	915.5	665.54	579.57	768.18	684.11	343.08	324.97	66.43	2270.76	2266.03	2292.5	-
MEDP2164	T3_positive	2,2-Dihydroxymethyl-1-azabicyclo[2.2.2]octan-3-one	Heterocyclic compounds	Heterocyclic compounds	C9H15NO3	186.103	185.105	5.1955	[M+H]+	5.4835	3	0.6301	rp	5608-24-2	-	-	-	-	5415.24	6100.62	5352.87	5146.48	3350.93	1591.68	3557.12	2819.83	4371.18	7495.99	3771.3	7195.28	4535.74	4273.64	4554.25	-
MW0054144	T3_positive	Isosteviol	Terpenoids	Ditepenoids	C20H30O3	365.232	318.219	7.8577	[M+HCOO+2H]+	2.51074	3	0.6299	rp	27975-19-5	99514	-	84972	-	12761	13811.8	17150.3	31137.4	38473.8	39067.6	31388	34453.1	29755.5	37290.6	39283.4	22403.5	37429.8	37787.3	37999.3	-
MW0117944	T3_positive	N2,N4-dibenzylquinazoline-2,4-diamine	Heterocyclic compounds	Heterocyclic compounds	C22H20N4	341.179	340.169	3.2617	[M+H]+	5.50825	3	0.6296	rp	177355-84-9	676352	-	-	-	336.89	1464	346.84	625.61	980.15	262.76	191.35	192.98	103.13	286.69	579.88	305.24	489.87	1022.85	1068.54	-
MW0108376	T3_positive	N-(1-Deoxy-b-D-fructopyranosyl)(R)C(S)S-alliin	Organic acids	Organic acids	C12H21NO8S	340.101	339.099	0.8385	[M+H]+	5.53125	3	0.6292	rp	149340-22-7	75052012	HMDB0040829	-	-	491.04	941.69	1278.77	4259.67	7034.59	7249.26	5828.4	3590.59	3868.94	3138.76	2922	807.78	4937.04	4625.96	3505.62	-
MW0107319	T3_positive	His-Met	Amino acids and derivatives	Amino acids and derivatives	C11H18N4O3S	409.102	286.11	1.3642	[M+H]+	19.8634	3	0.629	rp	2488-11-1	7408103	HMDB0028891	-	-	4804.19	7843.96	3614.89	2275.25	4353.83	7296.39	8686.58	1793.38	8895	2527.75	6064.59	12776.6	5592.21	7446.93	7004.08	-
MW0053831	T3_positive	Hecogenin	Steroids	Steroidal saponins	C27H42O4	413.29	430.308	4.8943	[M+H-H2O]+	20.1692	3	0.6286	rp	467-55-0	91453	-	43920	C08902	35336.3	35845.6	45296.5	41140.5	11452	33214.8	35198.2	40963.9	21277.1	41715.8	47671.5	37025.1	28519.4	25600	29817.7	-
MEDN1303	T3_positive	D-Mannose 1-phosphate	Others	Saccharides	C6H13O9P	243.018	260.03	0.602	[M+H-H2O]+	17.5027	3	0.6277	rp	27251-84-9	644175	HMDB0006330	64616	-	137948	120416	82716.1	132966	155246	170819	159489	138398	128871	161159	163865	149837	141141	145922	146070	-
MW0141775	T3_positive	1-methyl-3-[(E)-(4-oxo-3-prop-2-enyl-1,3-thiazolidin-2-ylidene)amino]thiourea	Heterocyclic compounds	Heterocyclic compounds	C8H12N4OS2	267.037	244.045	0.602	[M+Na]+	5.63125	3	0.6273	rp	87958-67-6	6509863	-	-	-	100397	91898.4	96166.3	102406	107723	103047	96852.1	100820	103970	113547	99335	108957	91209.4	87192.9	88118.1	-
FDATP02067	T3_positive	Rizatriptan benzoate	Benzene and substituted derivatives	Benzene and substituted derivatives	C22H25N5O2	458.144	391.201	4.7574	[M-2H+3Na]+	7.26145	3	0.6271	rp	145202-66-0	77997	-	-	-	15468.3	16427.4	16542.8	17957.1	18498.9	23283.3	22820.6	17907.3	9385.15	18352.8	17860.2	14431	14231.1	15628.9	15389.9	-
MEDL02676	T3_positive	5-Hydroxyauranetin	Flavonoids	Flavonols	C20H20O8	430.152	388.116	6.2664	[M+CH3CN+H]+	17.2216	3	0.6265	rp	50439-46-8	11079623	HMDB0033275	-	-	935551	998125	1.02961e+06	277779	108578	122880	417279	371756	296078	802294	965846	1.11199e+06	69580.6	69912.6	72090.9	-
MW0124069	T3_positive	Amidate	Others	Lactones	C14H16N2O2	329.267	244.121	6.5299	[M+K+HCOOH]+	17.9914	3	0.6262	rp	33125-97-2 | 15301-65-2	36339	HMDB0014437	2640	-	34772.3	19208.8	21733.2	16341.7	21952.9	19633.5	28918.5	21818.2	20038.6	19998.4	22509.9	15150.8	24785.1	25393.6	25380.8	-
MEDN0604	T3_positive	Tetradecanedioic acid	Lipids	Free fatty acids	C14H26O4	517.387	258.183	7.3249	[2M+H]+	23.4333	3	0.6261	rp	821-38-5	13185	HMDB0000872	5833	-	2710.6	4502.53	3543.26	6711.46	14478.5	10822.7	9825.25	12187.5	12518.6	12057.9	16064.3	13371.7	15693.1	14834.4	15623.5	-
MW0114026	T3_positive	Butanal	Others	Aldehyde compounds	C4H8O	117.032	72.0575	2.9856	[M-H+2Na]+	7.5889	3	0.625	rp	123-72-8	261	HMDB0003543	6947	C01412	22122.3	23914	21426.7	21112.3	20335.7	20230.7	23259.8	13087.2	21818.2	24534.9	24285.7	23555.6	22385.8	22717.9	22701.2	ko00650,ko01100
MW0157031	T3_positive	Ser-Tyr	Amino acids and derivatives	Amino acids and derivatives	C12H16N2O5	390.103	268.106	1.8453	[M+]+	8.16966	3	0.625	rp	21435-27-8	7021866	-	23778	-	193958	173066	180878	270674	216149	214875	268763	213743	197812	241502	265300	167242	174056	175705	175681	-
MW0006306	T3_positive	Benzyl butyl phthalate	Benzene and substituted derivatives	Benzene and substituted derivatives	C19H20O4	376.16	312.136	1.235	[M+CH3CN+Na]+	19.123	3	0.6248	rp	85-68-7	2347	-	44515	-	25289.5	25234.5	25788.6	21001.9	19944.2	14860.9	21214.4	27470.9	20253.5	40282.8	31920.8	34101.9	25300	23961.4	24247.3	-
MW0128355	T3_positive	Propanedioic acid, [(4-hydroxyphenyl)methyl]-	Organic acids	Organic acids	C10H10O5	274.077	210.053	0.8385	[M+CH3CN+Na]+	24.4911	3	0.6247	rp	90844-16-9	17840182	HMDB0142178	-	-	28590.1	36219	32997.6	47084	48579	44069.8	42067.5	41353.1	38186.6	59459.3	54544.2	53439.8	42157.7	41031.3	42230.3	-
MW0143562	T3_positive	5-amino-6-(5-phospho-D-ribitylamino)uracil	Heterocyclic compounds	Heterocyclic compounds	C9H17N4O9P	395.029	356.073	2.587	[M+K]+	5.78825	3	0.6244	rp	71491-01-5	18666812	HMDB0003841	-	C04454	5126.34	11721	6265.26	24430.5	21566.9	28526.5	12021.9	11936.4	24507.1	24030.2	13042.3	19256.4	18249.7	15419.7	17094.6	ko00740,ko01100,ko01110,ko01240
MEDL01819	T3_positive	Dhelwangin	Others	Ketone compounds	C12H16O4	288.123	224.105	5.6603	[M+CH3CN+Na]+	1.07404	3	0.6243	rp	23800-56-8	54695756	HMDB0030703	-	-	145423	144753	92374	31688.4	17084.7	2410.65	126874	114159	96773.4	112399	132714	114188	23924	23813.2	24687.2	-
MW0054852	T3_positive	Acetylacrylic Acid Methyl Ester	FA	Others	C6H8O3	128.041	128.047	2.1244	[M+]+	11.1319	3	0.6241	rp	2833-24-1	5363720	-	265043	-	44699.5	42108	44824.4	37130.9	36390	36558	37299.4	39212.2	35821	40622.6	39062.7	42191.4	41180.2	41026	41295.4	-
MEDP1761	T3_positive	Glucosamine	Others	Saccharides	C6H13NO5	197.116	179.079	5.1549	[M+NH4]+	5.46097	3	0.6236	rp	3416-24-8	439213	HMDB0001514	266	C00329	14650.8	11244.9	19883.5	34172.9	34688.9	33978.9	23227.8	19917.7	23090.3	20072.4	24048.1	23471.7	29067.1	29162	28841.3	ko00520,ko01100,ko01250
MW0117270	T3_positive	Pac-1	GP	PA	C23H28N4O2	802.487	392.221	6.4073	[2M+NH4]+	16.692	3	0.6236	rp	315183-21-2	9675990	-	-	-	87294.9	93432.2	118760	80576.6	99788.9	235422	150889	148381	116170	178553	108027	137900	99500.6	97883.6	99604.6	-
MW0127419	T3_positive	Butylate	Others	Lactones	C11H23NOS	235.179	217.15	3.5388	[M+NH4]+	11.9024	3	0.6231	rp	2008-41-5	16181	-	-	-	65812.9	74226.4	79195.1	107165	88099.6	91609.4	84635.6	84650.7	84738.6	94229.4	90053.9	87857.2	80860.7	80819.3	81798.8	-
MW0136755	T3_positive	6''-O-Acetyldaidzin	Flavonoids	Isoflavones	C23H22O10	522.433	458.121	7.5744	[M+CH3CN+Na]+	8.85577	3	0.6226	rp	71385-83-6	156155	-	-	-	9258.08	7124.49	10345.4	12390.4	9462.33	15892.5	17313.8	12048.5	14125.6	14554.4	12813.8	14449.2	10723.2	9981.9	9491.44	-
MW0107216	T3_positive	Gulonic acid	Organic acids	Organic acids	C6H12O7	915.198	196.058	0.8774	[M+K+HCOOH]+	10.4864	3	0.6224	rp	20246-53-1	152304	HMDB0003290	344	C00800	317490	345621	221991	120988	101427	114272	131145	178528	134085	123349	129069	151227	91180.2	92711.9	90992.6	ko00040,ko00053,ko01100,ko01240
MW0145611	T3_positive	Arg-Tyr	Amino acids and derivatives	Amino acids and derivatives	C15H23N5O4	302.159	337.175	5.1983	[M+H-2H2O]+	1.2748	3	0.6224	rp	74863-12-0	7021456	HMDB0028721	23883	-	1829.25	3176.83	1360.71	2255.52	3733.92	3009.86	2492.51	6382.64	5377.32	2724.18	1108.4	1388.2	3365.55	3319.33	2841.69	-
MW0113884	T3_positive	Aloeresin A	Flavonoids	Other Flavonoids	C28H28O11	585.153	540.163	3.7764	[M-H+2Na]+	2.7108	3	0.6224	rp	74545-79-2	5317657	-	-	C17781	3571.67	1675.72	3065.75	3927.08	3148.88	3743.47	3640.16	3627.96	5108.04	3680.68	3339.43	1393.27	5203.62	5093.14	4951.11	-
MEDN0699	T3_positive	2-Phenylphenol	Phenolic acids	Phenolic acids	C12H10O	171.085	170.073	0.602	[M+H]+	12.4551	3	0.6222	rp	90-43-7	7017	HMDB0032582	-	C02499	54233.2	45949.9	48061.1	55726.2	49832.9	55428.9	54348.6	63949.3	57473	56596.2	52400.6	57177	75754.5	75778.6	73456	-
MW0124719	T3_positive	L-Tryptophanamide	Alcohol and amines	Amines	C11H13N3O	267.121	203.106	5.3975	[M+CH3CN+Na]+	5.07932	3	0.6218	rp	20696-57-5	439356	HMDB0013318	-	C00977	3276.91	5687.71	1194.36	3915.22	7736.93	7577.61	6696.5	5080.11	4409.4	5372.82	7432.66	5948.98	5799.21	6420.75	6180.54	-
MW0138043	T3_positive	Emblicanin B	Heterocyclic compounds	Heterocyclic compounds	C34H20O22	781.058	780.045	2.2225	[M+H]+	5.92611	3	0.6218	rp	180465-45-6	119058017	HMDB0030436	-	-	32360.9	27579.4	27134.7	9505.29	12346.4	18777.8	15326.8	15193.3	13761.6	12808.6	15649.8	15460.4	20659.8	20660	20588.6	-
MEDN1606	T3_positive	N-Acetylarylamine	Benzene and substituted derivatives	Benzene and substituted derivatives	C8H9NO	180.137	135.068	6.5877	[M-H+2Na]+	17.0239	3	0.6211	rp	55576-55-1	904	HMDB0001250	6107	C07565	34926.4	36675.7	39557	28107.3	27334.1	34446.9	56189.2	53068.9	45388.8	29583.1	30544.3	30103.6	24720.7	25211.1	25665.9	-
MW0122299	T3_positive	Propylthiouracil	Heterocyclic compounds	Heterocyclic compounds	C7H10N2OS	379.069	170.051	1.225	[2M+K]+	7.36352	3	0.621	rp	51-52-5	657298	HMDB0014690	-	C07569	11863.8	9945.85	22943.4	60848.6	37745.3	8644.67	42314.6	38583.2	18385.6	60065.9	25680.5	8851.73	18840.2	7700.76	17506.9	-
MEDN0469	T3_positive	Citraconic acid	Organic acids	Organic acids	C5H6O4	168.996	130.027	0.897	[M+K]+	5.97825	3	0.6208	rp	498-23-7	643798	HMDB0000634	5607	C02226	5432.21	2521.04	3636.94	10794.5	2414.59	3394.53	3159.45	7635.17	7091.88	5305.83	8534.39	3975.01	4609.71	4517.31	4040.49	ko00290,ko00660,ko01100,ko01210
MW0005285	T3_positive	4-Nitrophenyl (thiazol-5-ylmethyl) carbonate	Benzene and substituted derivatives	Benzene and substituted derivatives	C11H8N2O5S	318.976	280.015	1.235	[M+K]+	5.98025	3	0.6208	rp	144163-97-3	9882147	-	-	-	11238.9	3242.22	4532.36	5605.96	4210.87	2346.73	3847.42	3312.97	7353.98	2957.81	4247.99	1975.47	2361.16	838.82	2135.81	-
MW0010965	T3_positive	Secalciferol	Alcohol and amines	Alcohols	C27H44O3	485.318	416.329	5.3569	[M+Na+HCOOH]+	1.0129	3	0.6204	rp	55721-11-4	5283748	HMDB0006226	-	-	19715.1	16649.3	19020.8	35309.5	22169.5	24666	21295.9	18346.3	26541.2	41037.2	41740.3	39181.6	32500.8	30708.7	31555.6	-
MEDP0234	T3_positive	Gluconolactone	Others	Saccharides	C6H10O6	247.048	178.048	1.394	[M+Na+HCOOH]+	15.6193	3	0.6201	rp	90-80-2	7027	HMDB0000150	353	C00198	12713.1	13509.5	14208.3	17476.8	15098.5	21696.3	11618	11683.8	11413.2	13277.4	14614.5	14302.3	12508.8	12059.9	13374.7	ko00030,ko01100,ko01110,ko01200
MW0053604	T3_positive	Ginsenoside F3	Terpenoids	Triterpene Saponin	C41H70O13	809.441	770.482	6.0948	[M+K]+	6.02562	3	0.6199	rp	62025-50-7	46887678	HMDB0039556	-	-	25718.3	4784.37	4662.91	22527	19884.8	10936.3	21022.3	3712.85	13228.8	14756.9	39226.2	26523.8	33042.3	28088.4	34278.2	-
MW0138003	T3_positive	Diosmin	Flavonoids	Flavones	C28H32O15	647.151	608.174	3.7565	[M+K]+	20.0884	3	0.6196	rp	520-27-4	5281613	HMDB0029548	-	C10039	23672.4	23901	27562.2	30401	25926.8	31527.9	22416.9	24821.2	25447.6	31591	25962.5	29174.5	24478.8	24240.3	24495.9	-
MW0004136	T3_positive	3-methyl-N-naphthalen-2-ylbutanamide	Benzene and substituted derivatives	Benzene and substituted derivatives	C15H17NO	304.052	227.131	8.7748	[M-H+2K]+	8.35091	3	0.6188	rp	6286-27-7	222943	-	96371	-	9552.97	9368.17	8254.55	2006.99	6440.28	6944.93	4014.94	5664.67	4753.35	7324.57	5233.59	5840.92	5724.3	6151.09	5856.1	-
MEDN1325	T3_positive	trans-2-Octenoic acid	Organic acids	Organic acids	C8H14O2	209.044	142.099	1.0751	[M-2H+3Na]+	21.9588	3	0.6184	rp	1871-67-6	5282714	HMDB0001568	6328	-	9096.19	28275.1	10428.6	4064.7	7916	20060.1	4401.34	4658.05	9195.11	7715.42	13508.3	25247.6	7949.88	6820.66	7740.41	-
MEDP0587	T3_positive	N-Alpha-acetyllysine	Amino acids and derivatives	Amino acids and derivatives	C8H16N2O3	230.157	188.116	1.394	[M+CH3CN+H]+	17.8978	3	0.618	rp	152473-69-3	192590	HMDB0000446	-	-	13999.5	14138.2	18716.2	16402.1	14199.1	13652.6	15860.3	22303.2	15873.2	12408.2	11941	11220.3	16681	16755.8	17171.7	-
MW0151762	T3_positive	Ipolamiide	Heterocyclic compounds	Heterocyclic compounds	C17H26O11	453.168	406.147	6.5076	[M+HCOO+2H]+	10.7215	3	0.618	rp	27934-98-1	442425	-	-	C09784	20948.3	20129.1	7108.91	24454.1	29658.9	21828.2	16235.5	26291.5	32748.9	16042.2	22008.2	27298.8	22975.4	24396.3	25398.3	-
MW0153842	T3_positive	Methyllycaconitine Perchlorate, Delphinium sp.	Alkaloids	Terpenoid alkaloids	C37H50N2O10	682.353	682.346	5.9838	[M+]+	7.6517	3	0.6179	rp	21019-30-7 | 1356-60-1	494471	-	-	-	81477.9	75128.5	93498.8	30308.9	14100	14605.7	51387.8	65298.7	31441	34054.8	35575.6	14666.1	32954.6	29841.8	30854	-
MEDL02381	T3_positive	4-Ethylbenzoic acid	Phenolic acids	Phenolic acids	C9H10O2	299.17	150.068	0.602	[M+NH4]+	4.53344	3	0.6172	rp	619-64-7	12086	HMDB0002097	6486	-	51596.2	51037.8	52911.5	47758.6	52909.7	56032.8	46659.1	48872.6	52718.3	54929.2	51447.3	51731.9	50358.8	50309.3	50178.3	-
MW0004331	T3_positive	4-(Morpholinosulfonyl)aniline	Benzene and substituted derivatives	Benzene and substituted derivatives	C10H14N2O3S	260.103	242.072	4.9538	[M+NH4]+	6.21725	3	0.6164	rp	21626-70-0	210794	-	-	-	6180.83	7950.92	10322.7	5135.08	3483.33	2442.86	12411	7176.68	5308.82	6352.96	7500.75	7059.06	4563.6	4597.57	4429.46	-
MW0053503	T3_positive	Germacrone	Terpenoids	Sesquiterpenoids	C15H22O	219.173	218.167	4.4052	[M+H]+	3.16967	3	0.616	rp	6902-91-6	6436348	-	-	C16966	79356	89990.9	94061.9	57002.7	58743.1	62533.4	59637.5	59033.6	109447	74318.1	70941.6	66168.7	48868.5	51880	51243.3	-
MEDP0711	T3_positive	4-Ethyl-2-methoxyphenol	Phenolic acids	Phenolic acids	C9H12O2	135.079	152.084	6.5076	[M+H-H2O]+	2.08607	3	0.6156	rp	2785-89-9	62465	HMDB0040175	-	-	27347.8	16491	18022.3	21305.6	33463.3	22680.5	21947.1	20770.5	24330.8	18293.8	21393.5	15648	24138.8	24570.6	24184.3	-
MEDN0225	T3_positive	D-Xylose	Others	Saccharides	C5H10O5	192.085	150.053	0.9158	[M+CH3CN+H]+	2.26753	3	0.6155	rp	58-86-6	135191	HMDB0000098	314	C00181	2430.37	5751.84	2352.96	8234.79	14144.9	10314.7	2270.79	5117.57	8762.67	9380.22	13324	15216.1	17730.7	17915.5	17382.7	ko00040,ko00520,ko01100,ko02010
MW0112772	T3_positive	3-Butyn-1-al	Others	Aldehyde compounds	C4H4O	91.0127	68.0262	0.6217	[M+Na]+	6.28692	3	0.6151	rp	52844-23-2	142966	HMDB0006853	-	C06145	13473.8	14922.8	14042.5	14075.2	15787.2	16219	9234.71	11605.9	15228.7	14887.4	14485	17183.1	9811.18	8696.21	10451.6	ko00650
MW0142785	T3_positive	Pregnane-3alpha,17alpha-diol-11,20-dione	Others	Ketone compounds	C21H32O4	719.407	348.23	6.7876	[2M+Na]+	21.9637	3	0.6147	rp	641-78-1	101817	-	-	-	17152.6	7101.97	9080.16	3492.28	6509.5	3269.24	3199.3	6217.95	7052.41	11792.6	5501.9	8039.66	6987.3	7398.65	7068.79	-
MEDP1486	T3_positive	3-Hexenedioic acid	Organic acids	Organic acids	C6H8O4	229.019	144.042	0.8579	[M+K+HCOOH]+	24.4992	3	0.6146	rp	29311-53-3	5351896	HMDB0000393	5382	-	41246.6	31915.9	49135.2	41312.9	44037.1	42027.6	51393.3	54997.4	50859	39508.7	50332.8	41233.9	44659.3	39353.3	41906.2	-
MW0108071	T3_positive	Lysylproline	Amino acids and derivatives	Amino acids and derivatives	C11H21N3O3	307.167	243.158	2.3017	[M+CH3CN+Na]+	21.3003	3	0.6141	rp	52766-27-5	171204	HMDB0028959	-	-	24318.1	21534.9	16746.7	45660.4	39434.4	13277	41182.5	42720.8	44965.4	56926.6	50038.6	44289.4	43325.7	43485.4	42168.1	-
MW0053644	T3_positive	Gitoxin	Heterocyclic compounds	Heterocyclic compounds	C41H64O14	781.434	780.43	6.3167	[M+H]+	4.77853	3	0.614	rp	4562-36-1	91540	-	-	C08866	48806.2	45394.5	45964.3	52496.5	35576.4	52027.7	72969.7	72431.1	56820	93439.4	76382.6	66777.4	67559.3	65621.6	65991.9	-
MW0009222	T3_positive	Benzoyl L-arginine methyl ester	Benzene and substituted derivatives	Benzene and substituted derivatives	C14H20N4O3	331.108	292.154	0.602	[M+K]+	6.3515	3	0.614	rp	967-88-4	150869	-	-	-	1887.52	1805.34	3824.74	1791.5	1370.83	4420.82	1879.35	2635.44	1141.19	3492.6	1373.78	4724.35	2848.06	3194.52	2997.26	-
MEDP0213	T3_positive	N-Methyltryptamine	Alkaloids	Plumerane	C11H14N2	366.264	174.116	1.7303	[2M+NH4]+	11.3545	3	0.6139	rp	61-49-4	6088	HMDB0004370	7057	C06213	39054.7	24949.7	22727.9	30800.5	21051.5	29431.2	28301.6	30803.5	22169.7	29455.8	41440.5	42985.2	29499.8	27259.1	28273.6	ko00380,ko01100
MW0111114	T3_positive	N-(2-Hydroxyethyl)-2-(3-nitro-1,2,4-triazol-1-yl)acetamide	Alcohol and amines	Amines	C6H9N5O4	216.072	215.065	0.5822	[M+H]+	6.3655	3	0.6137	rp	104958-85-2	113639	-	-	-	3363.09	4624.61	2138.44	6323.36	6504.18	4196.27	6555.87	3795.04	4912.47	5491.3	1085.22	4332.72	4677.64	4941.68	4588.64	-
MEDP0285	T3_positive	2,6-Diaminooimelic Acid	Organic acids	Organic acids	C7H14N2O4	173.094	190.095	5.1955	[M+H-H2O]+	7.65515	3	0.6136	rp	583-93-7	-	HMDB0001370	-	C00666	112163	51957.4	100071	73633.2	85605.1	100368	72603.8	68270.6	76349.4	164756	118934	169345	105830	108670	109629	ko00300,ko00470,ko01100,ko01110,ko01230
MW0118912	T3_positive	2-Thiophenethiol	Heterocyclic compounds	Heterocyclic compounds	C4H4S2	116.984	115.975	1.2151	[M+H]+	6.39625	3	0.6131	rp	7774-74-5	522674	HMDB0029720	-	-	3854.94	4908.32	6813.1	8762.98	6165.18	8378.57	6900.16	2805.21	3299.57	5528.22	5561.54	6226.63	6237.54	7107.42	6587.29	-
MEDP2037	T3_positive	3-Phenylpropionylglycine	Amino acids and derivatives	Amino acids and derivatives	C11H13NO3	535.31	207.089	5.0742	[M+K]+	4.08937	3	0.6123	rp	20989-69-9	1608347	HMDB0002042	6455	-	28609.7	41064.4	28130.6	59989.7	64745.2	73574.6	31318.6	31121.3	32405.2	37909.1	38643.8	39047.1	33887.3	32245.1	31204.6	-
MW0148218	T3_positive	Delavaine A	Benzene and substituted derivatives	Benzene and substituted derivatives	C38H54N2O11	761.39	714.373	5.5007	[M+HCOO+2H]+	4.58641	3	0.6119	rp	109291-57-8	441723	-	-	C08674	22390.2	5972.64	26313.6	14070.6	13783.1	17524.6	64778.4	56443.3	50007.6	45156.9	56598.9	44109.5	21881	20209.5	18345.8	-
MW0108765	T3_positive	Neotame	Benzene and substituted derivatives	Benzene and substituted derivatives	C20H30N2O5	757.455	378.216	6.5675	[2M+H]+	22.6448	3	0.6118	rp	165450-17-9	9810996	-	-	-	54547.9	53733.7	33367.3	11147.3	45884.5	55520	49211.5	65826	61118.4	59970.2	178689	55309.9	61151.2	60137.8	60705.5	-
MW0004533	T3_positive	4-[1-(4-Amino-3-methylphenyl)cyclohexyl]-2-methylaniline	Benzene and substituted derivatives	Benzene and substituted derivatives	C20H26N2	317.197	294.21	5.0944	[M+Na]+	6.49725	3	0.6113	rp	6442-08-6	80920	-	-	-	27179	24446.2	16890.8	17421.3	19221.4	24311.3	12315.8	22570.2	19450.3	27165.1	24692.2	12939.7	20752.9	20553.9	19493.6	-
MEDL01785	T3_positive	3,3'-Bis(4''-hydroxyanigorufone)	Others	Ketone compounds	C38H22O6	1171.27	574.142	2.8878	[2M+Na]+	1.94459	3	0.6112	rp	190372-82-8	136703905	HMDB0031234	-	-	240028	250793	178977	118724	48807.3	122198	244301	200858	192309	134621	133447	146424	110900	110078	112337	-
MW0158046	T3_positive	Trichotomine	Benzene and substituted derivatives	Benzene and substituted derivatives	C30H20N4O6	596.148	532.138	2.9464	[M+CH3CN+Na]+	10.6966	3	0.6108	rp	53472-14-3	442120	-	-	C09247	430034	443804	438061	397868	325876	230475	471844	340038	412683	253975	161380	366608	347944	349449	349421	-
MEDL01875	T3_positive	[10]-Shogaol	Phenolic acids	Phenolic acids	C21H32O3	703.442	332.235	7.5941	[2M+K]+	11.2175	3	0.6108	rp	36752-54-2	6442612	HMDB0031462	-	-	673.14	1356.76	1162.66	1720.3	1535.53	3908.14	1688.87	1973.22	1560.17	1702.85	2006.03	1955.72	2265.82	2093.79	1954.21	-
MW0114541	T3_positive	Phenethyl glucosinolate	Benzene and substituted derivatives	Benzene and substituted derivatives	C15H21NO9S2	462.031	423.066	0.7993	[M+K]+	6.55411	3	0.6103	rp	499-30-9	15560248	HMDB0038423	-	C08417	1009.48	4963.21	4724.85	14483.2	15100.1	17087.8	8373.68	9119.52	5695.7	13757.3	2357.16	16247.3	8166.45	7160.88	8388.95	ko00966,ko01110,ko01210
MEDN0032	T3_positive	Allantoin	Organic acids	Organic acids	C4H6N4O3	235.03	158.044	0.9562	[M-H+2K]+	17.3752	3	0.6098	rp	97-59-6	204	HMDB0000462	89	C01551	44032.7	14260	21025.4	37525.3	46469.3	20930.7	26315.2	57747.6	10012.8	17059.1	15640.3	15107.3	13613.8	12174.8	14875	-
MEDL02149	T3_positive	Acetaminophen glucuronide	Others	Ketone compounds	C14H17NO8	292.089	327.095	6.1856	[M+H-2H2O]+	17.8162	3	0.6093	rp	16110-10-4	83944	HMDB0010316	-	-	3802.98	5583	6117.36	3439.61	1481.07	4034.7	3737.45	4461.46	6579.63	6342.41	4476.89	2549.68	7221.62	7198.32	7100.53	-
MW0137109	T3_positive	7-Methoxyisoflavone	Flavonoids	Isoflavones	C16H12O3	337.046	252.079	1.2151	[M+K+HCOOH]+	4.72444	3	0.6092	rp	1621-56-3	638006	-	-	-	30560	34784.4	43510.3	27650.8	40552.2	55824.8	47846.3	37041.9	38414	43693.4	38519.7	23896.5	43091.8	44718.1	43567.5	-
MW0003104	T3_positive	3-Phenylpropanal alcohol	Benzene and substituted derivatives	Benzene and substituted derivatives	C9H10O2	339.108	150.068	4.0138	[2M+K]+	23.1087	3	0.609	rp	50353-41-8	17761584	HMDB0135276	-	-	619470	618487	660549	658129	718927	692900	797059	870524	879324	643231	662330	649074	761382	760070	756664	-
MW0007107	T3_positive	Felbamate	Benzene and substituted derivatives	Benzene and substituted derivatives	C11H14N2O4	261.221	238.095	6.3672	[M+Na]+	22.5453	3	0.6089	rp	25451-15-4	3331	HMDB0015084	-	C07501	65131.1	55879.6	66914.8	61925.4	65404.4	62053.9	91083.1	93617	95821.7	67785.3	76718	84066.3	85644.7	86151.9	86736.3	-
MW0007104	T3_positive	Famoxadone	Benzene and substituted derivatives	Benzene and substituted derivatives	C22H18N2O4	413.09	374.127	1.1751	[M+K]+	6.643	3	0.6087	rp	131807-57-3	213032	-	72392	-	5894.56	9197.8	8111.19	10947.3	11860.8	9351.73	12053.9	18166.4	17431.6	12330.5	9603.13	10945.1	11115	11387.7	11138.5	-
MEDL01943	T3_positive	Dimethylmalonic acid	Organic acids	Organic acids	C5H8O4	217.002	132.042	1.235	[M+K+HCOOH]+	21.8711	3	0.6074	rp	595-46-0	11686	HMDB0002001	6425	-	19425.7	17618.2	37465.8	52147.3	32844.3	29289.3	39398.1	32382.4	44124.2	40094.2	23281.9	21959.9	39121.6	38304.1	39185.2	-
MW0107075	T3_positive	N-(N-Glycyl-L-leucyl)glycine	Amino acids and derivatives	Amino acids and derivatives	C10H19N3O4	491.268	245.138	5.4683	[2M+H]+	23.2564	3	0.6073	rp	2576-67-2	96805	-	22420	-	43247	27093.6	38428.1	23100.8	22821.4	14662.1	44411.9	36779.9	63672.8	43485.9	47135.9	43070.1	37394.9	35914	37743.7	-
MEDN1778	T3_positive	Lauryl glucoside	Others	Saccharides	C18H36O6	366.284	348.251	3.232	[M+NH4]+	0.233205	3	0.607	rp	59122-55-3 | 85618-22-0	93321	-	34493	C16041	43480.3	46219.3	48627.8	75544.3	44371	77483.9	43988.2	45985.1	72717	52117.5	97308.2	89531.3	60158.5	56667.9	58965.8	-
MEDL01870	T3_positive	1-(4-Hydroxy-3-methoxyphenyl)-3-decanone	Phenolic acids	Phenolic acids	C17H26O3	345.133	278.188	3.895	[M-2H+3Na]+	24.9453	3	0.6067	rp	27113-22-0	94378	HMDB0030801	-	C10482	6110.61	8836.81	16019.2	18380.9	18532.5	30812.7	20135.7	17805.6	16838.1	6922.09	11120.7	18732.8	17908.8	17541.8	18260.6	-
MW0119782	T3_positive	3-Vinyl-1,2-dithiacyclohex-4-ene	Heterocyclic compounds	Heterocyclic compounds	C6H8S2	182.977	144.007	6.8419	[M+K]+	15.8426	3	0.6067	rp	62488-52-2	525328	-	263591	-	7512.56	3078.88	3617.41	6969.73	9510.95	11065.5	2467.17	9178.66	9291.58	9873.22	5271.26	9383.99	7461.81	6678.58	6957.79	-
MW0002395	T3_positive	2,6-Naphthalenediol	Benzene and substituted derivatives	Benzene and substituted derivatives	C10H8O2	321.104	160.052	4.0632	[2M+H]+	10.5819	3	0.6064	rp	581-43-1	93552	-	265035	-	10977.4	10918.9	11424.1	12149.9	15735	4337.93	15725.4	22641.9	16761.8	22137.6	9187.63	16764.3	15248.4	14426	14978.7	-
MW0008806	T3_positive	N(4)-Acetylsulfadiazine	Benzene and substituted derivatives	Benzene and substituted derivatives	C12H12N4O3S	339.071	292.063	2.6358	[M+HCOO+2H]+	5.89935	3	0.6056	rp	127-74-2 | 5572-57-6	64952	-	2436	-	92343.6	94015.2	95067.2	111942	122842	120285	157323	117185	117471	91163.9	95188.5	85162.6	114216	116914	116906	-
MW0149004	T3_positive	Esmeraldic acid	Organic acids	Organic acids	C30H22N4O5	560.202	518.159	6.5675	[M+CH3CN+H]+	6.40703	3	0.6056	rp	119936-20-8	443632	-	-	C12116	97.81	1004.66	685.97	3783.68	7356.73	3386.51	1672.48	3143	3168.01	2438.03	757.3	1794.27	6192.27	5919.45	6658.48	-
ZINC13480343	T3_positive	(S)-3,4-Dihydro-3,8,9-trihydroxy-6-methoxy-3-methyl-1(2H)-anthracene	Benzene and substituted derivatives	Benzene and substituted derivatives	C16H16O5	333.262	288.1	5.1753	[M-H+2Na]+	11.0231	3	0.6052	rp	61419-07-6	13368875	-	-	-	17581.6	15406.3	14464.9	24887	24870.9	24725.8	18502.5	15438.8	20358.2	19340	19028.8	18272.8	18012.4	17033.1	17569.2	-
MW0122710	T3_positive	9-Methyluric acid	Organic acids	Organic acids	C6H6N4O3	394.278	182.044	5.0341	[2M+NH4]+	15.0108	3	0.604	rp	55441-71-9	108714	HMDB0001973	-	-	190.11	4237.18	2866.76	6341.91	3315.39	4457.43	8507.47	4112.62	4287.53	2487.84	3246.01	3038.13	6064.56	6086.1	6219.29	-
MW0153101	T3_positive	Lys-Phe-Lys	Amino acids and derivatives	Amino acids and derivatives	C21H35N5O4	506.24	421.269	6.2941	[M+K+HCOOH]+	6.25912	3	0.6036	rp	54925-87-0	9209271	-	19950	-	260.48	240.02	438.97	1015.73	2920.11	649.19	65.24	333.86	529.86	243.27	88.8	621.23	4327.8	4450.05	4238.96	-
MW0122978	T3_positive	(10-Methoxy-1,4,14,19,19-pentamethyl-8,17-dioxo-2,7,18-trioxapentacyclo[11.9.0.03,11.05,9.014,20]docosa-3(11),4,9-trien-21-yl) acetate	Heterocyclic compounds	Heterocyclic compounds	C27H34O8	487.228	486.225	2.2621	[M+H]+	6.92729	3	0.6036	rp	96817-08-2	131750972	HMDB0030155	-	-	516.01	2453.64	3045.41	3144.08	791.84	1585.57	573.52	1222.28	1275.97	2048.39	2471.11	4384.62	2539.31	2559.4	2412.54	-
ZINC14715615	T3_positive	Sterekunthal A	Benzene and substituted derivatives	Benzene and substituted derivatives	C20H18O5	453.246	338.115	6.8275	[M-2H+3K]+	22.1437	3	0.6032	rp	475673-77-9	636520	-	-	-	19202.9	12539.3	21284	22421.3	42148.9	34067.2	17577	25501	43315.3	22126.8	15543.2	15978.3	68726.6	69380.7	68520.7	-
MW0010050	T3_positive	Veratramine	Alkaloids	Steroid alkaloids	C27H39NO2	857.582	409.298	7.5044	[2M+K]+	22.1252	3	0.6027	rp	60-70-8	6070	-	-	C10829	9852.43	11062	9014.69	14070	24638.5	12063	9778.28	12957.2	10741.5	22021.2	13133	15490.4	20463.8	20368.9	20690.2	-
MEDP1076	T3_positive	Kojibiose	Others	Saccharides	C12H22O11	360.132	342.116	3.0248	[M+NH4]+	18.1305	3	0.6027	rp	2140-29-6	164939	HMDB0011742	-	C19632	30357.6	30954.9	17406	40559.6	17129.1	34964.1	36363.3	43657.8	37090	23604	31223.7	27489.5	35822.3	34516.5	34201.4	-
MADP0557	T3_positive	Proline-Hydroxyproline	Amino acids and derivatives	Amino acids and derivatives	C10H16N2O4	273.075	228.111	6.1653	[M-H+2Na]+	18.8615	3	0.6025	rp	18684-24-7	11902893	HMDB06695	-	-	495756	484186	668912	232478	134815	327609	237161	240268	237083	329812	334618	279989	164134	165963	165893	-
MEDL01953	T3_positive	quercetin 3-O-glucuronide	Flavonoids	Flavonols	C21H18O13	523.345	478.075	5.0742	[M-H+2Na]+	10.5095	3	0.6017	rp	22688-79-5	5274585	HMDB0029212	-	-	107973	94930.9	95853	125419	127913	117002	62846.5	128019	94217.3	116760	121079	114704	104282	104203	105166	-
MW0012382	T3_positive	Isopalmitic acid	Lipids	Free fatty acids	C16H32O2	279.231	256.24	5.1753	[M+Na]+	1.54738	3	0.6015	rp	4669-02-7	36247	HMDB0031068	-	-	10353.8	6423.12	10057	10993.1	13537.9	16220.5	16061.8	4799.02	11352.3	12984.9	8204.61	13441.5	11807.2	11994.9	11915.1	-
MW0127213	T3_positive	Isopropyl methyl sulfide	Alcohol and amines	Alcohols	C4H10S	113.033	90.0503	1.2549	[M+Na]+	7.05262	3	0.6014	rp	1551-21-9	15246	HMDB0040576	-	-	2447.65	2432.19	1836.8	3061.67	3583.82	3150.13	2031.3	2113.66	3388.47	8989.44	11811.4	12770.6	4808.93	5143.79	5097.54	-
MEDP2102	T3_positive	3-Methylbenzenecarbothioamide	Benzene and substituted derivatives	Benzene and substituted derivatives	C8H9NS	193.085	151.046	3.1034	[M+CH3CN+H]+	16.0345	3	0.6011	rp	2362-63-2	736826	-	96500	-	392714	371319	385317	341350	345383	343994	321489	325027	322809	421278	396910	392162	367515	367385	371038	-
MW0103192	T3_positive	Zeaxanthin	Terpenoids	Tetraterpenes	C40H56O2	653.391	568.428	6.125	[M+K+HCOOH]+	10.1321	3	0.6007	rp	144-68-3	5280899	HMDB0002789	-	C06098	13794	2280.62	15822.2	2773.97	5941.89	9233.18	15776.2	7277.14	23001.4	3781.83	11683.2	8628.48	10544.9	10863.9	9413.3	ko00906,ko00999,ko01100,ko01110
MW0137389	T3_positive	Apigenin triacetate	Flavonoids	Flavones	C21H16O8	435.06	396.084	3.2122	[M+K]+	24.069	3	0.6004	rp	3316-46-9	18721	-	43715	-	2195.54	3153.62	725.06	19808.1	8259.33	13201.5	7484.6	11044.9	8192.39	9672.22	7098.63	5108.5	5809.91	6189.05	6218.13	-
MW0106686	T3_positive	Etidronic acid	Organic acids	Organic acids	C2H8O7P2	272.936	205.975	9.1081	[M-2H+3Na]+	20.0177	3	0.5997	rp	7414-83-7	3305	HMDB0015210	-	C07736	54951.9	56713	51875.8	70603.4	66375.4	73306.5	66380.7	68826.4	66840.2	61429.3	68996.7	56764.2	69293	68196.7	69070.5	-
MEDL02688	T3_positive	p-Coumaroyltyramine	Alkaloids	Phenolamine	C17H17NO3	325.149	283.121	2.9856	[M+CH3CN+H]+	13.8408	3	0.5994	rp	36417-86-4	5372945	HMDB0039521	-	-	99984.1	97003	100836	174024	159433	175344	147113	141743	140011	152411	141815	147600	138692	138752	139899	-
MEDP0716	T3_positive	cis-Citral	Others	Aldehyde compounds	C10H16O	175.118	152.12	1.1952	[M+Na]+	7.212	3	0.5986	rp	106-26-3	643779	HMDB0035092	-	C09847	3394.81	3353.57	7826.95	209542	185185	224911	158164	129006	123733	158146	113772	136420	92614.6	82048.3	100457	ko01110
MW0146000	T3_positive	Asn-Val	Amino acids and derivatives	Amino acids and derivatives	C9H17N3O4	424.07	231.122	3.717	[M+K+HCOOH]+	11.7411	3	0.5981	rp	145314-87-0	7019993	HMDB0028744	65127	-	239457	248468	278279	199114	182993	181754	230527	232795	223288	228932	229345	219121	229049	229238	229903	-
MEDL02656	T3_positive	Chalcomoracin	Others	Others	C39H36O9	671.208	648.236	2.4989	[M+Na]+	4.03598	3	0.5968	rp	76472-89-4	434768	HMDB0030069	-	-	2707.9	2829.71	2227.51	8519.28	5956.75	8662.69	4758.31	3769.7	2723.33	7154.7	4527.36	10147.2	4007.28	3679.06	3963.3	-
MW0002202	T3_positive	2,4,6-Trihydroxybenzophenone	Others	Others	C13H10O4	483.095	230.058	4.0336	[2M+Na]+	22.1074	3	0.5966	rp	3555-86-0	77093	HMDB0137958	-	C06356	59610.4	49946.2	60855.4	73416.1	85567.9	80805.5	69177.2	71478	65782.1	75968.5	81937.3	72273.2	76204.2	75714.7	75726.2	-
MW0006042	T3_positive	2-Hydroxy-6-pentadecylbenzoic acid	Benzene and substituted derivatives	Benzene and substituted derivatives	C22H36O3	348.274	348.266	4.3659	[M+]+	24.6989	3	0.5963	rp	16611-84-0	167551	HMDB0029683	-	C10759	56481.2	55890.2	54804.4	53389.3	37991.2	38078.6	57508.5	55708	47583.6	44278.6	53688.6	49275.8	50222.4	50095.6	49845.1	-
MEDL00009	T3_positive	L-Valine	Amino acids and derivatives	Amino acids and derivatives	C5H11NO2	135.115	117.079	4.2877	[M+NH4]+	4.82045	3	0.5951	rp	72-18-4	6287	HMDB0000883	5842	C00183	41544.1	76840.1	59869.2	55825.6	38312.3	57856.2	64649.2	59031.1	38389	45520.7	73274.9	76861	62164.9	62067.3	63059.1	ko00280,ko00290,ko00460,ko00770,ko00966,ko00970,ko01100,ko01110,ko01210,ko01230,ko01240,ko02010
MEDP0882	T3_positive	Thiamine monophosphate	Others	Vitamin	C12H18N4O4PS+	713.137	345.079	5.2875	[2M+Na]+	15.2617	3	0.5942	rp	495-23-8	1131	HMDB0002666	-	C01081	6207.45	12458.8	16372.5	25032.9	26150.5	23280	32255	31705.9	35431.2	332.88	898.99	571.83	15537.7	15748.4	15521.1	ko00730,ko01100,ko01240
MEDN0345	T3_positive	1,3,7-Trimethyluric acid	Organic acids	Organic acids	C8H10N4O3	421.17	210.075	2.2029	[2M+H]+	23.3931	3	0.5918	rp	5415-44-1	79437	HMDB0002123	-	C16361	115.13	162.12	2816.85	4141.5	13938.8	3328.44	2067.85	994.45	665.29	2059.83	1337.67	865.29	4213.48	3661.2	3894.11	ko00232
MW0126929	T3_positive	Ursinoic acid	Benzene and substituted derivatives	Benzene and substituted derivatives	C15H16O5	321.068	276.1	1.2051	[M-H+2Na]+	12.2327	3	0.591	rp	30265-59-9	795044	-	44030	-	10775.9	8577.92	21490.6	10794.7	3348.62	6601.75	15272.1	9030.53	13363.2	4665.64	5632.07	20498.3	13854.5	11503.6	15268.4	-
MW0052466	T3_positive	C-12 NBD-dihydro-Ceramide	Benzene and substituted derivatives	Benzene and substituted derivatives	C36H63N5O6	644.457	661.478	6.2664	[M+H-H2O]+	9.51682	3	0.5904	rp	474943-05-0	71311688	-	44980	-	5618.96	2158.07	8653.06	12375	7966.79	9477.78	3455.82	523.26	4943.31	6940.04	5702.24	9877.64	6451.46	7186.74	7155.36	-
MW0117025	T3_positive	1H-Indole, 3-methyl-1-(trimethylsilyl)-	Alkaloids	Plumerane	C12H17NSi	429.223	203.113	1.5926	[2M+Na]+	13.7573	3	0.5902	rp	55638-43-2	608918	HMDB0094663	-	-	105467	97193.3	97265.2	85439	73259	85839.7	60060.8	54983.6	49836	109462	121606	112430	80651	81471.4	80922.6	-
MW0122283	T3_positive	6-Nitro-2H-benzo[b][1,4]thiazin-3(4H)-one	Benzene and substituted derivatives	Benzene and substituted derivatives	C8H6N2O3S	228.052	210.01	0.8189	[M+NH4]+	7.718	3	0.5899	rp	21762-74-3	4182356	-	-	-	386.55	644.91	107.73	917.96	398.81	322.87	859.03	283.42	387.3	335.87	2764.9	847.18	1394.28	1486.78	1414.76	-
MW0106253	T3_positive	L-Cysteinyl-L-glutamic acid	Amino acids and derivatives	Amino acids and derivatives	C8H14N2O5S	518.15	250.062	3.4793	[2M+NH4]+	19.5375	3	0.5895	rp	87092-47-5	53250411	-	23809	-	28764.3	35109.5	32174.7	41237.9	41683.7	56428.7	37250.8	27840.3	22250.9	23920	24260.7	13510.9	19487.2	20044	12824.7	-
MW0103013	T3_positive	Unii-95N0gbb2SX	Terpenoids	Sesquiterpenoids	C23H34O5	390.247	390.241	4.8413	[M+]+	8.14182	3	0.5891	rp	104012-37-5	13919185	HMDB0040953	-	-	24482	13998.4	26286.4	26833	16587	13436.7	27693.3	32491.1	22053.3	30624.6	24763.6	28862.9	22278.5	22405.8	22150	-
MW0125597	T3_positive	2-N,4-N-diethyl-6-hydrazinyl-1,3,5-triazine-2,4-diamine	Alcohol and amines	Amines	C7H15N7	198.148	197.139	6.0746	[M+H]+	7.76625	3	0.5891	rp	10421-98-4	25252	-	-	-	1609.76	2290.44	2239.61	2972.46	6748.18	6039.47	3418.86	3847.44	5053.07	3242.08	1632.93	3609.36	3724.74	4165.15	4192.37	-
MEDP1462	T3_positive	Eicosapentaenoic acid	Lipids	Free fatty acids	C20H30O2	643.39	302.225	6.708	[2M+K]+	18.035	3	0.5888	rp	10417-94-4	446284	HMDB0001999	6423	C06428	12087	1686.03	8123.25	2972.12	10140.3	7853.35	23009.7	19703.6	24675.7	12497.5	12721	3127.12	15696.2	14495	15397.4	ko01040
MW0114945	T3_positive	N-Acetylgalactosamine	Others	Saccharides	C8H15NO6	288.043	221.09	5.8014	[M-2H+3Na]+	4.38762	3	0.5884	rp	1811-31-0	84265	HMDB0000212	5222	C01074	1062.33	4208.02	1831.06	22949.6	31093.7	30545.3	11735.4	15240.5	19430.8	22192.2	14344.4	17896.5	26500.6	26697.2	26495.4	-
MW0105592	T3_positive	alpha-Amanitine	Heterocyclic compounds	Heterocyclic compounds	C39H54N10O14S	918.371	918.354	4.5906	[M+]+	14.2996	3	0.5862	rp	23109-05-9	9543442	-	-	C08438	24678.7	46051	27540.7	24636.6	29070.3	53075.4	33585.2	44628.9	40100.5	58420.8	51625.2	54364.6	25894.2	26223.9	26212.8	-
MW0012238	T3_positive	12-Methyltridecanoic acid	Lipids	Free fatty acids	C14H28O2	246.242	228.209	5.2537	[M+NH4]+	0.387519	3	0.5842	rp	2724-57-4	520298	HMDB0031072	-	-	23876.9	21049.7	19753.6	26395.8	24316	25986	24790.1	23678.3	23120.2	20589.9	11290.1	16714.3	30497.2	30729.9	30736.1	-
MEDP1754	T3_positive	Dimethyl fumarate	Phenolic acids	Phenolic acids	C6H8O4	182.998	144.042	0.6183	[M+K]+	8.147	3	0.5827	rp	624-49-7	637568	HMDB0031257	-	-	4560.74	9256.98	5493.43	9571.99	11391	10454.7	5826.27	7840.61	8000.14	9885.39	12019.9	11099.5	8006.57	7501.01	7619.74	-
MEDL00926	T3_positive	Paraxanthine	Nucleotides and derivatives	Nucleotides and derivatives	C7H8N4O2	399.086	180.065	0.7409	[2M+K]+	17.6285	3	0.5817	rp	611-59-6	4687	HMDB0001860	1457	C13747	23351.3	21857.3	24711.9	19283.7	25710.2	24375	15891.7	14083	22855.8	15467.7	19582.1	15897.9	29147.8	28767.5	26562.2	ko00232,ko01100,ko01110
MEDL02695	T3_positive	Reticuline	Alkaloids	Isoquinoline alkaloids	C19H23NO4	352.151	329.163	4.0038	[M+Na]+	8.22925	3	0.5813	rp	485-19-8	439653	HMDB0003601	6967	C02105	6668.75	5432.14	4521.31	11265.5	22156.4	17120.8	13926.9	17633.8	11736	20214.9	13271.9	22874	7252.6	7432.31	7735.33	ko00950,ko01100,ko01110
MEDP0773	T3_positive	Norambreinolide	Terpenoids	Ditepenoids	C16H26O2	539.34	250.193	4.9738	[2M+K]+	13.6948	3	0.5813	rp	564-20-5	61129	HMDB0035293	-	-	60933.8	40004.3	48362.7	80280	79509.9	87134.6	45364.9	53472.2	42617.6	49596.8	54934.4	54882	61234.3	62608.3	62557.4	-
MW0008524	T3_positive	Thionalide	Benzene and substituted derivatives	Benzene and substituted derivatives	C12H11NOS	473.08	217.056	1.4139	[2M+K]+	17.6026	3	0.5806	rp	93-42-5	66733	-	96349	-	10494.3	2491.27	4422.48	9747.12	5072.81	5689.81	4246.04	11825.2	2242.15	5899.08	5384.3	8323.34	5653.27	5829.14	5599.89	-
MW0152791	T3_positive	3-Phenyl-L-serine	Amino acids and derivatives	Amino acids and derivatives	C9H11NO3	401.108	181.074	2.1048	[2M+K]+	15.0498	3	0.5805	rp	6254-48-4 | 2584-75-0	111178	HMDB0002184	-	C03290	3054.52	6065.98	9159.06	5282.57	1308.21	4940.5	4928.57	2590.79	1940.35	12999.7	6991.7	5657.77	8002.54	8447.7	7845.23	-
MW0157003	T3_positive	Ser-His	Amino acids and derivatives	Amino acids and derivatives	C9H14N4O4	746.234	242.101	2.3567	[2M+NH4]+	10.4717	3	0.5798	rp	67726-09-4	7016094	HMDB0029041	65203	-	47418.3	34391.2	41892.2	66161.3	60100	54874.2	51753.3	59226.6	48582.8	77030.9	89227.4	56128.1	60616.7	62030.3	60284.1	-
MW0056727	T3_positive	Paeoniflorin	Terpenoids	Monoterpenoids	C23H28O11	519.123	480.163	3.9938	[M+K]+	20.6459	3	0.5794	rp	23180-57-6	442534	HMDB0256075	-	C09959	37142.2	40188.5	61894.1	42458.9	79584.9	80103.2	35971.6	28715.9	39942.4	95037.3	125836	57570.7	60605.7	62937.9	62791	-
MW0146360	T3_positive	Asp-Lys	Amino acids and derivatives	Amino acids and derivatives	C10H19N3O5	392.109	261.132	2.1833	[M+Na]+	10.8796	3	0.5791	rp	5891-51-0	6427003	HMDB0004987	23832	-	15859.7	22654.4	15803.6	8132.16	11112.9	12262.1	10913.2	12159.4	12943.5	9994.05	11014.7	10249.5	13095.5	14261.5	14489.1	-
MW0119095	T3_positive	3-(6-Amino-9h-purin-9-yl)propanoic acid	Organic acids	Organic acids	C8H9N5O2	246.042	207.076	1.225	[M+K]+	8.4385	3	0.5779	rp	4244-47-7	255450	HMDB0029939	-	-	1149.34	1555.27	1620.59	2143.81	1869.16	1657.17	2412.34	3528.98	1774.42	1634.37	3227.88	4903.98	1373.35	930.4	1232.86	-
MW0156583	T3_positive	S-Decylglutathione	Amino acids and derivatives	Amino acids and derivatives	C20H37N3O6S	516.245	447.24	5.2355	[M+Na+HCOOH]+	11.7219	3	0.5774	rp	102814-04-0	443116	-	-	-	127290	117462	375930	82953.7	60188.2	44861	83669	62223.5	66536.8	144766	114738	96873.5	73389.9	69912.5	73018.8	-
MEDN0093	T3_positive	3-Hydroxyanthranilic acid	Alkaloids	Phenolic acids	C7H7NO3	195.065	153.043	3.3406	[M+CH3CN+H]+	24.8693	3	0.5771	rp	548-93-6	86	HMDB0001476	3275	C00632	15410.6	18201	16594.7	14234.1	19836.5	23785.8	25734.5	19017.5	20382	16371.5	15594.2	13758.9	17198	17410.3	16412.5	ko00380,ko01100,ko01240
MW0006921	T3_positive	D-Nmappd	Benzene and substituted derivatives	Benzene and substituted derivatives	C23H38N2O5	499.205	422.278	3.5588	[M-H+2K]+	14.1945	3	0.5761	rp	35922-06-6	10070893	-	44921	-	5372.23	8260.18	9276.4	3112.45	4609.83	1947.25	6763.62	8990.06	6258.06	21341.3	21048.2	22127.8	8817.22	9004.78	8625.14	-
MW0122798	T3_positive	alpha-Mangostin	Flavonoids	Other Flavonoids	C24H26O6	487.09	410.173	3.1034	[M-H+2K]+	6.33406	3	0.5756	rp	6147-11-1	5281650	HMDB0035796	44383	C10080	20674.7	15323.8	15234.7	8866.43	11813.4	11834.5	8846.56	11375.8	11470	14816.8	12997.4	10196.4	14952.3	14793.9	14957.1	-
MW0117743	T3_positive	2,1,3-Benzothiadiazole-4-carbaldehyde	Benzene and substituted derivatives	Benzene and substituted derivatives	C7H4N2OS	186.991	164.004	1.4933	[M+Na]+	8.58375	3	0.5755	rp	5170-68-3	2776283	-	-	-	9255.78	13272.9	15050.8	39077.2	25920.1	21901.5	20209.6	17387.2	17451.4	27678.8	21058.8	26339.6	17319.9	14655.3	19056.2	-
MW0116659	T3_positive	1,3-dimethyl-1H-pyrazolo[3,4-b]pyridin-5-amine	Alcohol and amines	Amines	C8H10N4	185.081	162.09	0.602	[M+Na]+	8.634	3	0.5747	rp	19736-04-0	16227867	-	-	-	2365.02	7407.77	5937	3567.92	9287.6	7574.22	4276.35	2396.73	3104.27	7716.88	6412.09	2074.03	5171.9	5354.6	4364.76	-
MW0139338	T3_positive	Phenyl 2-hydroxy-3-methoxybenzoate	Benzene and substituted derivatives	Benzene and substituted derivatives	C14H12O4	289.041	244.074	0.8774	[M-H+2Na]+	10.4261	3	0.573	rp	59569-06-1	84819517	HMDB0135172	-	-	59516.2	25632.5	55295.9	58918.8	60125.3	50773.7	63915.6	78518.6	41691.2	38122.8	74216.1	38083.4	47250.5	39600.7	43679.1	-
MW0013827	T3_positive	3,4-Dimethyl-5-pentyl-2-furanpentadecanoic acid	Organic acids	Organic acids	C26H46O3	407.336	406.345	7.604	[M+H]+	38.6276	3	0.5725	rp	116627-42-0	131819622	HMDB0112081	-	-	5138.98	4317.3	5228.03	12354.2	11654.1	12940.2	17097.1	15625.8	15801	13837.3	15065.8	12594.7	13426.2	13626	13636.8	-
MW0000797	T3_positive	(R)-Benzyl 2-hydroxy-2-phenylacetate	Benzene and substituted derivatives	Benzene and substituted derivatives	C15H14O3	502.219	242.094	4.7236	[2M+NH4]+	12.763	3	0.5724	rp	97415-09-3	853755	-	45044	-	146.64	1259.51	3554.08	3274.36	6605.04	741.2	10325.1	4527.31	5489.79	3330.88	2159.87	12684.8	7599.84	7724.61	7657.8	-
MEDN0823	T3_positive	Trp-glu	Amino acids and derivatives	Amino acids and derivatives	C16H19N3O5	356.112	333.132	5.9432	[M+Na]+	11.2723	3	0.5719	rp	36099-95-3	7009663	HMDB0029082	-	-	64793.2	62979.1	85229.7	23437.5	22286.5	27539.4	37356.8	28278	23420.8	46431	44958.6	23970.8	13954.1	13286.2	12121.8	-
MW0161646	T3_positive	6-Deoxotyphasterol	Others	Lactones	C28H50O3	452.394	434.376	8.2905	[M+NH4]+	39.128	3	0.5707	rp	164034-47-3	16061346	-	-	-	2133.4	4627.13	10445.9	15726.2	7908.86	14148.2	13121.5	21987.1	11443.2	12339.6	10873.4	10623.6	12812.8	12735.4	12860.5	-
MW0116347	T3_positive	1-Prop-2-ynyl-1H-indole-3-carbaldehyde	Alkaloids	Plumerane	C12H9NO	222.042	183.068	0.8519	[M+K]+	8.96525	3	0.5694	rp	173531-53-8	801531	-	-	-	18429.7	18155.9	14105.7	9438.12	17140.8	13758.9	7051.93	10861.2	8831.65	9176.57	5891.31	13510.5	10536.5	10828.2	10980.2	-
MW0014087	T3_positive	3'-Hydroxy-e,e-caroten-3-one	Others	Ketone compounds	C40H54O2	583.456	566.412	8.4149	[2M+Na]+	19.3231	3	0.5683	rp	140460-59-9	14409079	HMDB0002020	-	-	574.39	802.8	821.62	779.2	2357.85	3056.45	462.94	212.82	851.05	457.84	254.98	313.5	2684.72	2729.98	2728.05	-
MW0150673	T3_positive	Gymnemic acid I	Organic acids	Organic acids	C43H66O14	806.465	806.445	5.9432	[M+]+	19.1073	3	0.5679	rp	122168-40-5	11953919	-	-	C08947	83415.2	52800.2	119409	115896	36543.6	88243.6	55374	149631	143756	249633	152622	99031.7	131588	131342	134300	-
MW0125969	T3_positive	Oleoyl oxazolopyridine	Heterocyclic compounds	Heterocyclic compounds	C24H36N2O2	349.267	384.278	4.2287	[M+H-2H2O]+	8.45456	3	0.5674	rp	288862-58-8	9821458	-	63080	-	60855.2	47060.2	49911.4	66596.4	46982.1	67062.8	55753.5	84077.4	48529.6	80815.8	82415	68455.7	68336.1	68739	68486.2	-
MW0005721	T3_positive	5-Nonadecyl-1,3-benzenediol	Phenolic acids	Phenolic acids	C25H44O2	377.325	376.334	7.7038	[M+H]+	40.327	3	0.5666	rp	35176-46-6	161858	HMDB0030956	-	-	6670.39	5986.31	6448.61	14404.3	8627.2	15063.6	6341.72	12126	7344.02	15394.5	16921	15626.9	14407.3	14309.9	14926	-
MEDN0615	T3_positive	Carbamoyl phosphate	Organic acids	Organic acids	CH4NO5P	187.999	140.983	9.0705	[M+HCOO+2H]+	9.56378	3	0.5652	rp	590-55-6	278	HMDB0001096	6002	C00169	187110	187569	182940	180041	210720	201910	209716	248411	210704	154735	158169	178836	227358	225686	225919	ko00220,ko00230,ko00240,ko00250,ko00910,ko01100,ko01200,ko01230,ko01240
MW0120062	T3_positive	2-Methyl-4,5-diphenyl-1H-imidazole	Heterocyclic compounds	Heterocyclic compounds	C16H14N2	257.101	234.116	4.3855	[M+Na]+	9.24625	3	0.5649	rp	2818-82-8	236696	-	-	-	47814.1	37947.8	43864.2	40394.3	52637.6	35439.7	62389.3	66629.9	41649.1	73949.6	76251.5	52058.3	51330	50239.1	52816.2	-
MW0106694	T3_positive	(2S)-2-[[(2S)-4-amino-2-[[(3R)-3-hydroxydodecanoyl]amino]-4-oxobutanoyl]amino]-N-(4-methyl-1-oxopentan-2-yl)pentanediamide	Alcohol and amines	Amines	C27H49N5O7	556.37	555.363	6.6575	[M+H]+	9.36171	3	0.5631	rp	138752-26-8	14580458	-	-	-	22646.4	11615.9	19323.2	51340.4	46849.4	47408.4	37468.7	18959.5	13871.9	27510.4	52955.1	53089.5	32279.1	28791.8	30087.2	-
MW0150606	T3_positive	Daphnetoxin, 12-((1-oxo-2,4,6-decatrienyl)oxy)-, (12-beta(2E))-	Benzene and substituted derivatives	Benzene and substituted derivatives	C37H42O10	693.276	646.278	3.6377	[M+HCOO+2H]+	18.5576	3	0.5628	rp	55306-10-0	5369749	-	-	-	24531.5	27303.4	24079.8	46201.3	47402.1	61308	28163.2	25450.1	33908.4	57390.3	57467.9	57341.9	46899.6	47122.9	47128.1	-
MW0119684	T3_positive	3-Methyl-1,5-Dihydropyrazolo[4,3-C]pyrazole	Heterocyclic compounds	Heterocyclic compounds	C5H6N4	145.051	122.059	0.6217	[M+Na]+	9.3845	3	0.5627	rp	42418-57-5	6400924	-	-	-	6276.71	1616.52	9244.31	8239.9	3746.42	4195.94	11568.9	9655.42	4950.65	3156.49	9910.96	13999.1	11039	10765.3	10935.8	-
MEDL01767	T3_positive	Damascenone	Others	Ketone compounds	C13H18O	213.114	190.136	0.6217	[M+Na]+	9.41325	3	0.5623	rp	23696-85-7	5366074	HMDB0013804	-	-	3329.18	2011.21	997.83	581.82	1875.15	718.59	4701.24	5726.49	3350.06	1508.19	1775.81	2485.24	896.07	774.81	964.94	-
MW0007593	T3_positive	Mescaline	Benzene and substituted derivatives	Benzene and substituted derivatives	C11H17NO3	194.116	211.121	8.7255	[M+H-H2O]+	2.86695	3	0.562	rp	54-04-6	4076	-	3346	C06546	3291.02	6281.95	5102.71	6496.08	3415.57	3229.83	4138.15	6023.19	4226.32	9241.43	9108.45	5711.67	4813.15	4948.57	4870.89	ko00950
MW0106105	T3_positive	Carbamic acid	Organic acids	Organic acids	CH3NO2	62.0235	61.0164	0.6217	[M+H]+	9.44592	3	0.5618	rp	463-77-4	277	HMDB0003551	6950	C01563	43875.1	38450.7	39088.2	43421.7	46635.5	50830.8	44921	49352.9	48024.5	52699.9	57546.6	58769.3	37738.4	35815.1	36371.2	ko00240,ko00910,ko01100
MW0054900	T3_positive	Methyl linolenate	Lipids	Free fatty acids	C19H32O2	623.429	292.24	6.5675	[2M+K]+	20.4581	3	0.5617	rp	301-00-8	5319706	-	44776	-	23256.8	19535.2	28307.2	47417	81269.7	59011.5	35343.8	49356.2	47157.2	65593.3	92086.4	96618	60901.5	61145.1	62166.5	-
MW0007080	T3_positive	Ethyl 4-hydroxy-3,5-dimethoxybenzoate	Benzene and substituted derivatives	Benzene and substituted derivatives	C11H14O5	290.094	226.084	2.1048	[M+CH3CN+Na]+	15.5204	3	0.5591	rp	3943-80-4	19845	-	84963	-	54939.3	55323.6	62272	48267.9	45608.8	49713.2	50065.9	50309.6	45643.2	59675.8	58679.8	62804.7	53813.8	53785.3	53991.3	-
MEDL02502	T3_positive	3-Hydroxyflavone	Flavonoids	Flavonols	C15H10O3	494.167	238.063	2.3215	[2M+NH4]+	11.3392	3	0.559	rp	577-85-5	11349	HMDB0031816	-	C01495	52636.6	53702.2	58377.9	41744.7	31870.4	46675.9	42418.9	40006.4	36120.2	51347.7	51018	53586.9	44920.2	45308.5	44792.1	-
MW0001499	T3_positive	2-Anthracenesulfonic acid, 1-amino-9,10-dihydro-9,10-dioxo-	Benzene and substituted derivatives	Benzene and substituted derivatives	C14H9NO5S	326.012	303.02	0.602	[M+Na]+	9.642	3	0.5587	rp	83-62-5	66522	-	-	-	200300	202014	189984	163892	193681	200186	201610	190342	208280	192767	182877	203652	174673	167314	172399	-
MEDP1070	T3_positive	Glycyl-L-valine	Amino acids and derivatives	Amino acids and derivatives	C7H14N2O3	139.094	174.1	1.235	[M+H-2H2O]+	18.4328	3	0.5585	rp	1963-21-9	2724807	HMDB0028854	-	-	6561.72	6343.82	6640.85	2804.57	4553.39	4040.69	1255.44	4921.36	6006.86	7750.98	8737.01	6029.1	6721.4	6617.61	6603.04	-
MW0056747	T3_positive	Palmitoyl Serinol	Lipids	Free fatty acids	C19H39NO3	333.19	329.293	3.1625	[M+K]+	18.8886	3	0.5581	rp	126127-31-9	9862307	HMDB0013654	-	-	1146.1	5900.26	2682.12	4376.86	3774.08	5161.77	5271.17	8282.09	3927.28	5342.28	3881.95	5753.3	7785.72	7939.85	7700.26	-
MW0146429	T3_positive	Aurachin D	Others	Others	C25H33NO	364.269	363.256	4.3659	[M+H]+	14.7334	3	0.5572	rp	108354-13-8 | 123631-75-4 | 137078-71-8	6124753	-	-	-	17654.2	19639.1	19572.5	24775.5	23686.6	20868.9	19769.3	21406.6	14270.1	25969.6	24394.1	26937.1	23015.4	23199.8	22058.7	-
MEDP1005	T3_positive	β-Alanine	Amino acids and derivatives	Amino acids and derivatives	C3H7NO2	131.087	89.0477	5.1955	[M+CH3CN+H]+	12.1126	3	0.5564	rp	107-95-9	239	HMDB0000056	-	C00099	19696.5	15299.3	18082.6	17551.3	19390.3	19051	18224.3	14986.6	29674.7	19012.7	15541.6	17377.6	16255.1	16810.9	16572.9	ko00240,ko00410,ko00640,ko00770,ko01100,ko01110,ko01240
MEDP1100	T3_positive	2-Pyrimidinemethanamine	Nucleotides and derivatives	Nucleotides and derivatives	C5H7N3	257.08	109.064	5.5999	[2M+K]+	22.4986	3	0.5562	rp	75985-45-4 | 60348-81-4	4658047	-	-	-	46611.2	49353.5	45002.2	30140.7	18844.9	19092.7	58976.3	45663.5	49004.4	72512	70833.3	70634	19139	19112.7	19138	-
MW0054899	T3_positive	Methyl linoleate	Lipids	Free fatty acids	C19H34O2	627.461	294.256	7.7634	[2M+K]+	21.7654	3	0.5557	rp	112-63-0	5284421	HMDB0034381	-	-	112371	127518	147790	223687	245834	244780	205200	195444	241334	253585	390209	206640	226745	227120	232361	-
MW0108337	T3_positive	4-[(E)-2-[2-(4-hydroxyphenyl)ethylamino]vinyl]-2,3-dihydropyridine-2,6-dicarboxylic acid	Organic acids	Organic acids	C17H18N2O5	415.088	330.122	0.8872	[M+K+HCOOH]+	9.23994	3	0.5544	rp	5589-85-5	135935708	-	-	C08556	4463.36	4567.66	12951.6	11655.8	14021.8	5765.88	6881.88	9448.12	7925.2	4700.3	7218.15	7621.49	7598.5	6030.17	8179.98	-
MW0148927	T3_positive	ent-Copalyl diphosphate	Organic acids	Organic acids	C20H36O7P2	450.187	450.194	4.151	[M+]+	14.5891	3	0.5543	rp	21738-30-7	5280897	-	-	C06089	2449.83	4898.97	4919.19	4522.39	10573.7	11625	2324.6	1168.23	5786.49	591.85	4036.62	4065.61	5993.07	6254.25	5802.17	ko00904,ko01100,ko01110
MEDL02601	T3_positive	Isopimpinellin	Lignans and Coumarins	Coumarins	C13H10O5	515.092	246.053	0.8189	[2M+Na]+	8.61948	3	0.5543	rp	482-27-9	68079	HMDB0034312	-	C02162	122755	92257.1	88420.6	181849	199155	168743	90654.2	118103	109634	100109	90129.4	85681.6	176813	173294	157286	ko00999,ko01110
MEDTN00621	T3_positive	gamma-Glutamylglutamine	Amino acids and derivatives	Amino acids and derivatives	C10H17N3O6	353.039	275.112	0.836	[M-H+2K]+	5.74753	3	0.5543	rp	10148-81-9	150914	HMDB0011738	-	C05283	120905	105632	93770.6	148960	136552	146446	93601.7	94361.8	94613.2	97347.6	103545	97655.7	112308	111542	111573	-
MEDL00984	T3_positive	Ancitabine	Nucleotides and derivatives	Nucleotides and derivatives	C9H11N3O4	243.101	225.075	6.3066	[M+NH4]+	19.5399	3	0.5531	rp	31698-14-3	25051	-	44413	-	9519.39	10994.4	10845.4	13398.4	18580.1	15740.1	10074.4	12264.9	14450.7	14789.1	12406.8	14705.4	19266.6	19270.8	19247.2	-
MW0105314	T3_positive	5-Hydroxylysine	Amino acids and derivatives	Amino acids and derivatives	C6H14N2O3	185.096	162.1	3.3802	[M+Na]+	14.7382	3	0.5527	rp	1190-94-9	3032849	HMDB0000450	5439	C16741	27748.3	29758.2	32267	40395.3	38792.8	38224	29116.2	33595.7	32405.3	40630.3	35125.3	36739.6	36368.5	36364.7	36265.2	ko00310,ko01100
MW0151257	T3_positive	Hydroxy-gamma-Sanshool	Alkaloids	Alkaloids	C18H27NO2	596.452	289.204	8.3159	[2M+NH4]+	16.8473	3	0.552	rp	78886-66-5	14135317	-	-	C17827	131.74	308.54	385.08	555.4	384.61	551.92	1826.89	2301.57	124.92	1262.96	2027.22	884.64	1807.37	1711.14	1729.85	-
MEDL02549	T3_positive	Imperatorin	Lignans and Coumarins	Coumarins	C16H14O4	579.15	270.089	3.0443	[2M+K]+	13.1706	3	0.5518	rp	482-44-0	10212	HMDB0034376	-	C09269	1.09634e+06	974584	969488	1.00192e+06	731113	2.1183e+06	1.31333e+06	1.54407e+06	1.22321e+06	715606	2.0951e+06	691500	1.49764e+06	1.73723e+06	1.52081e+06	-
MW0105514	T3_positive	Ala-Gly	Amino acids and derivatives	Amino acids and derivatives	C5H10N2O3	164.098	146.069	2.9659	[M+NH4]+	19.1395	3	0.5517	rp	687-69-4 | 25765-55-3	6998029	-	65061	-	4294.6	5270.21	6601.7	10761.9	302.21	11937	4654.89	9837.86	8593.79	7342.63	7463.21	5531.17	6244.75	6338.47	5196.35	-
MW0109036	T3_positive	6-[2,2-Bis[di(propan-2-yl)amino]acetyl]oxy-2,3,4,5-tetrahydroxyhexanoic acid	Organic acids	Organic acids	C20H40N2O8	459.254	436.279	7.8922	[M+Na]+	10.2376	3	0.5497	rp	11006-56-7	429581	HMDB0029949	-	-	4585.99	6287.39	6493.67	3838.25	2696.27	5301.97	23693.2	21313.2	17098.9	5767.69	11560.7	14886.3	2398.83	2284.21	2546.21	-
MW0154353	T3_positive	Nemertelline	Alcohol and amines	Amines	C20H14N4	333.117	310.122	2.2876	[M+Na]+	10.3837	3	0.5475	rp	59697-14-2	3042423	-	-	C17016	3858.04	2849.91	3915.34	3507.44	4432.71	3751.25	4488.27	5765.09	6686.78	6231.62	5363.5	5810.46	5482.41	5365.4	5442.54	-
MW0006822	T3_positive	Diethylene Glycol Bis(p-toluenesulfonate)	Benzene and substituted derivatives	Benzene and substituted derivatives	C18H22O7S2	437.075	414.081	3.56	[M+Na]+	10.3974	3	0.5473	rp	7460-82-4	316659	-	-	-	4317.41	3934.47	6882.41	9730.82	12664.4	17271	11443	6867.09	8832.18	8561.97	6400.36	7711.01	9692.51	9671.12	9767.09	-
MEDL01868	T3_positive	[6]-Gingerdione	Phenolic acids	Phenolic acids	C17H24O4	315.147	292.168	1.2151	[M+Na]+	21.3894	3	0.5441	rp	61871-71-4	162952	HMDB0039275	-	C10459	4923.7	14225.3	16008.6	11632.6	14489	16807.6	6510.47	8753.62	7585.67	10487.8	10663.6	18807.7	13231.7	14277.9	13510.4	-
MW0153218	T3_positive	Lys-Asn	Amino acids and derivatives	Amino acids and derivatives	C10H20N4O4	327.107	260.149	3.1034	[M-2H+3Na]+	22.3727	3	0.5428	rp	19908-06-6	11219156	HMDB0028946	-	-	6556.2	10717.9	9022.76	14498.5	12415	13078.6	9493.49	6328.5	8654.48	7778.97	5331.35	8677.89	9495.2	10030.4	9961.2	-
MW0159937	T3_positive	Malonate	Organic acids	Organic acids	C3H2O4-2	120.019	101.995	0.602	[M+NH4]+	10.7715	3	0.5418	rp	156-80-9	9084	-	-	-	2927.66	1111.67	1277.79	4215.87	1379.26	451.73	3162.53	3240.88	4074.58	758.58	4255.87	3855.52	999.96	2285.48	2272.24	-
MW0052452	T3_positive	Docosanamide	FA	Others	C22H45NO	378.32	339.35	5.6804	[M+K]+	17.1085	3	0.5416	rp	3061-75-4	76468	HMDB0000583	5565	-	39.61	26.34	22.52	48.73	65.43	7.06	16.85	9.79	47.92	31.28	14.91	55.39	1054.08	1059.4	1059.5	-
MW0154048	T3_positive	N-(2,3-dihydroxybenzoyl)-L-serine	Benzene and substituted derivatives	Benzene and substituted derivatives	C10H11NO6	500.139	241.059	3.2815	[2M+NH4]+	21.4871	3	0.541	rp	7724-78-9	151483	-	-	C04204	180801	166144	172107	119709	122296	113356	108695	119116	115372	104077	106225	107075	133796	133610	133609	-
MW0119068	T3_positive	3-(5-amino-3-methyl-1H-pyrazol-1-yl)propanenitrile	Heterocyclic compounds	Heterocyclic compounds	C7H10N4	173.082	150.09	0.5948	[M+Na]+	11.134	3	0.5365	rp	61255-82-1	2328311	-	-	-	16572.3	9018.31	24574.2	14912.5	22492.7	20375.5	21998.3	20139	21699.3	19146.5	21283	23885.4	22133.6	21608.7	21522.1	-
ZINC40979341	T3_positive	4H-1-Benzopyran-2-carboxylic acid, 5,7-dihydroxy-4-oxo-	Organic acids	Organic acids	C10H6O6	286.179	222.016	4.7182	[M+CH3CN+Na]+	22.6316	3	0.5357	rp	35811-69-9	11622673	-	-	-	19629.3	28279.1	26206.4	18061.9	12529.9	20530	19438	20278.6	20053	21621.8	16348.7	17530.1	18814.1	18902.1	18481.8	-
MW0053954	T3_positive	CID 3083497	Others	Lactones	C44H70O16	855.486	854.466	8.7331	[M+H]+	11.2508	3	0.5349	rp	174902-16-0	3083497	HMDB0041548	-	-	2750.3	3096.97	4001.32	855.53	7313.65	5603.94	10341.7	2097.4	8650.32	10138.8	4448.79	6328.54	11217.4	11423.1	10955.7	-
MW0112809	T3_positive	3'-Fucosyllactose	Others	Saccharides	C18H32O15	533.135	488.174	0.8676	[M-H+2Na]+	19.5303	3	0.5339	rp	41312-47-4	161460	HMDB0002094	-	-	14055.4	1732.97	7006.1	5203.53	2248.1	2057.48	5242.89	3008.24	892.61	3594.57	1000.67	1603.82	1643.87	2515.92	1765.33	-
MW0013024	T3_positive	2-(14,15-Epoxyeicosatrienoyl) Glycerol	GL	MG	C23H38O5	417.261	394.272	5.3367	[M+Na]+	19.3532	3	0.5335	rp	848667-56-1	53481916	HMDB0013651	-	-	8266.84	16178.9	7183.18	4469.76	11211.8	4402.92	7002.71	35502.4	11987.9	11088.1	14637.1	14584.1	14501.1	14665.2	10579.8	-
MW0129464	T3_positive	Angoletin	Others	Ketone compounds	C18H20O4	339.108	300.136	3.5588	[M+K]+	21.927	3	0.5319	rp	76444-55-8	131162	HMDB0126599	-	-	1.9307e+06	1.90152e+06	2.00594e+06	1.63234e+06	1.63198e+06	1.59758e+06	2.11347e+06	2.17431e+06	2.12976e+06	1.85419e+06	1.79908e+06	1.71485e+06	1.96899e+06	1.96053e+06	1.96764e+06	-
MW0113778	T3_positive	(2S,4S,5R,6R)-5-acetamido-4-hydroxy-6-[(1R,2R)-1,2,3-trihydroxypropyl]-2-[[(2R,3S,4R,5R)-4,5,6-trihydroxy-3-[(2S,3R,4S,5R,6R)-3,4,5-trihydroxy-6-(hydroxymethyl)oxan-2-yl]oxyoxan-2-yl]methoxy]oxane-2-carboxylate	Others	Saccharides	C23H38NNaO19	616.194	655.194	4.0365	[M+H-H2O]+	24.4134	3	0.5305	rp	74609-39-5	23679057	HMDB0006569	-	-	33130.7	32285.5	27912.9	22306.5	30985.5	28376.8	31719.4	40396.1	30318.1	32550	34743.8	30831	34688.8	34642.2	35282.6	-
ZINC13481387	T3_positive	5,6-Dimethoxy-2-methylisoindole-1,3-dione	Alkaloids	Plumerane	C11H11NO4	290.197	221.069	3.2022	[M+Na+HCOOH]+	22.3686	3	0.5296	rp	92288-92-1	613470	-	-	-	4569.31	6101.68	8129.79	2256.68	5525.48	8031.75	9410.29	8668.59	8257.49	159.58	1577.29	3925.36	5466.74	5435.43	5000.4	-
MEDL00349	T3_positive	Ser-Leu	Amino acids and derivatives	Amino acids and derivatives	C9H18N2O4	241.105	218.127	3.4991	[M+Na]+	11.643	3	0.5293	rp	6665-16-3	7015695	HMDB0029043	65223	-	2117.07	3543.46	1356.94	3472.96	4073.7	4005.28	2287.52	2212.44	1228.57	2605.43	3850.7	4696	2614.3	2844.6	2770.87	-
MW0009785	T3_positive	Sulfacytine	Benzene and substituted derivatives	Benzene and substituted derivatives	C12H14N4O3S	312.108	294.079	2.6451	[M+NH4]+	11.6527	3	0.5292	rp	17784-12-2	5322	HMDB0015412	-	-	2487.81	9484.04	7725.65	7448.15	12560.9	8025.19	9155.03	10421.1	8011.57	8581.86	4519.14	9522.79	8892.15	9006.07	9008.21	-
MEDN0181	T3_positive	(2-Aminoethyl)phosphonic acid	Others	Others	C2H8NO3P	172.027	125.024	1.2151	[M+HCOO+2H]+	24.6767	3	0.5272	rp	2041-14-7	339	HMDB0011747	-	C03557	7000.95	12711.9	11818.4	13895.9	12512.1	21107	15664	10715.6	14178.7	9007.99	12644.2	15062.1	38871.9	33878	37210.6	ko00440,ko01100,ko02010
MW0012946	T3_positive	Lysophosphatidic acid	Lipids	Glycerol ester	C21H41O7P	873.539	436.259	6.4678	[2M+H]+	17.2034	3	0.5268	rp	65528-98-5	5311263	-	-	-	39275.8	64178.2	33629.4	91858.5	116177	195969	114325	125497	63019.6	134179	124863	149494	108543	107044	109487	-
MW0116440	T3_positive	1-(4-Hydroxyphenyl)-5-mercaptotetrazole	Others	Ketone compounds	C7H6N4OS	232.996	194.026	0.8472	[M+K]+	11.9213	3	0.5255	rp	52431-78-4	3034725	-	-	-	43244.9	33338	28519.1	56406.3	52603.9	51522.9	36031.6	41082	46946	51001.8	49233.6	46442.6	39494.2	41345.9	38807	-
MEDL01844	T3_positive	Capsidiol	Terpenoids	Sesquiterpenoids	C15H24O2	313.091	236.178	3.6179	[M-H+2K]+	18.0175	3	0.5241	rp	37208-05-2	161937	HMDB0002352	-	C09627	7545.05	12057.5	18685.4	18076.3	16478.8	12077.2	21551.4	13098.1	10635.3	17023	14878	21144	18091.3	17944.6	17864.6	ko00909
MW0115430	T3_positive	2-(2-(2-Hydroxypropoxy)propoxy)-1-propanol	Alcohol and amines	Alcohols	C9H20O4	231.097	192.136	1.1245	[M+K]+	12.102	3	0.523	rp	24800-44-0 | 45096-22-8	32611	-	-	-	3694.96	3051.94	3358.19	3757.78	4241.21	2432.17	3823.57	3235.57	4100.78	3136.26	2076.26	3653.5	3255.24	2446.79	3046.98	-
MW0114732	T3_positive	L-Glyceric acid	Organic acids	Organic acids	C3H6O4	226.061	106.027	6.1671	[M-H+2Na]+	20.6934	3	0.5227	rp	28305-26-2	6326776	HMDB0006372	-	-	2836.22	4011.47	3575.96	2645.35	4034.72	1784.86	651.18	4617.97	3976.2	3935.49	4683.95	3966.22	3942.95	3951.31	3708.64	-
MEDL02666	T3_positive	Icaritin	Flavonoids	Flavonols	C21H20O6	391.106	368.126	2.1833	[M+Na]+	23.9072	3	0.5222	rp	118525-40-9	5318980	HMDB0139407	-	-	59725	62049.7	62122.5	49892.6	51196.8	55543.1	61339.1	64276.6	72706.2	51314.4	53156.4	74049.6	70427.2	72200.8	73440.3	-
MW0012310	T3_positive	13-cis-Retinal	Others	Aldehyde compounds	C20H28O	323.185	284.214	6.0242	[M+K]+	21.1276	3	0.5208	rp	472-86-6	6436079	HMDB0006220	-	-	12361.9	8912.56	8983.89	14142.4	17561.5	21404.3	14732.9	13705.9	14223	23954.5	20080.8	10900.4	17889.6	17255.4	17907.9	-
MW0007578	T3_positive	Melamine	Alkaloids	Alkaloids	C3H6N6	291.195	126.065	6.1452	[2M+K]+	18.364	3	0.5202	rp	108-78-1	7955	HMDB0041922	-	C08737	162057	105353	110409	204956	211445	173981	152242	181967	144807	145452	137450	143440	152323	158494	156517	-
MW0010847	T3_positive	(1a,5b,6a)-7-Protoilludene-1,5,6,14-tetrol 14-(2,4-dihydroxy-6-methylbenzoic acid)	Benzene and substituted derivatives	Benzene and substituted derivatives	C23H30O7	441.182	418.199	0.602	[M+Na]+	12.3232	3	0.52	rp	189342-41-4	131751159	HMDB0031368	-	-	24100.3	23944.4	22731.7	25221.5	28273.2	28627.1	23259.2	25751.2	27859	19857.4	30787.8	27922.4	23719.5	23160.3	23478.3	-
MW0004073	T3_positive	3-Iodo-5-methoxy-4-propoxybenzaldehyde	Benzene and substituted derivatives	Benzene and substituted derivatives	C11H13IO3	358.948	319.991	0.986	[M+K]+	12.3557	3	0.5196	rp	106331-89-9	4770101	-	-	-	1689.99	3293.12	4984.09	712.86	856.78	1464.78	864.21	693.49	949.6	437.99	31.58	186.55	465.15	439.46	501.26	-
MEDP1869	T3_positive	Histidylleucine	Amino acids and derivatives	Amino acids and derivatives	C12H20N4O3	554.351	268.154	5.0341	[2M+NH4]+	23.4361	3	0.5184	rp	7763-65-7	189008	HMDB0028889	-	C05010	14916.4	18069.7	19573.5	33120.9	44769.9	47867.5	24757.2	27984.4	24004.6	34265	25363	22960.2	29007.9	29124.4	29880.7	-
MW0134066	T3_positive	Homoeriodictyol (+/-)-	Benzene and substituted derivatives	Benzene and substituted derivatives	C16H14O6	627.134	302.079	1.394	[2M+Na]+	19.6821	3	0.5182	rp	107657-60-3 | 69097-98-9	3512637	HMDB0130319	-	-	98828.8	98374.1	98493.1	120638	113340	119071	130975	142969	159676	109412	67854.8	84987.6	190381	192943	192776	-
MW0109731	T3_positive	S-Methyl methanesulfinothioate	Others	Lactones	C2H6OS2	110.998	109.986	5.7006	[M+H]+	12.4845	3	0.5178	rp	13882-12-7	95200	HMDB0032739	-	-	3436.74	2277.05	2651.14	3508.91	1081.4	1932.66	1928.26	4125.04	3201.39	3476.35	3621.63	3881.1	1882.94	1897.19	1788.81	-
MW0154580	T3_positive	N-Octadecyl-N'-propyl-sulfamide	Alcohol and amines	Amines	C21H46N2O2S	391.34	390.328	8.2909	[M+H]+	12.501	3	0.5176	rp	925891-74-3	16103197	-	64680	-	564.25	776.13	794.13	2480.75	2647	3576.47	4516.1	4642.54	4091.87	5010.51	4070.1	2757.71	4601.68	4786.81	4476.83	-
MW0121126	T3_positive	5-Aminoorotic acid	Organic acids	Organic acids	C5H5N3O4	172.027	171.028	0.6125	[M+H]+	12.5142	3	0.5174	rp	7164-43-4 | 6311-72-4	73018	-	-	-	25888.2	28852.6	31169.2	45745.9	41542	40002	36683.9	37670.6	36505.4	30950.5	27287.6	22928	38140.8	37849	37912.2	-
MW0052460	T3_positive	Docosatrienoic acid	Lipids	Free fatty acids	C22H38O2	334.295	334.287	5.4784	[M+]+	16.3176	3	0.516	rp	28845-86-5	5312557	HMDB0002823	195	-	25730.2	31698.2	32670	26099.3	28017.1	25918.8	22598.1	27208.2	24788.9	25349.7	25330.1	23073	37796.6	39174.3	41723.5	-
MW0005914	T3_positive	N-([1,1'-Biphenyl]-4-yl)-9,9-dimethyl-9H-fluoren-2-amine	Benzene and substituted derivatives	Benzene and substituted derivatives	C27H23N	379.207	361.183	2.0653	[M+NH4]+	12.6245	3	0.516	rp	897671-69-1	20730584	-	-	-	2480.88	2272.03	3402.57	2843.05	616.36	3823.72	1555.3	5181.66	3830.05	3505.12	3177.86	4250.94	3688.34	3697.5	3785.02	-
MW0000129	T3_positive	Anisodamine	Alkaloids	Tropan alkaloids	C17H23NO4	390.356	305.163	6.0645	[M+K+HCOOH]+	23.1607	3	0.5133	rp	55869-99-3	6918612	-	-	-	1626.28	346	1102.46	1552.58	1631.52	1756.77	154.59	1122.58	604.29	3186.82	1330.05	653.23	5562.85	5639.81	5566.51	-
MW0150456	T3_positive	Gly-Phe-Met	Amino acids and derivatives	Amino acids and derivatives	C16H23N3O4S1	420.101	353.141	4.8356	[M-2H+3Na]+	17.7139	3	0.5131	rp	72072-08-3	71404517	-	17264	-	156819	162021	174977	97093	102594	98164.5	120170	105684	102091	117991	108403	99127.6	115279	116989	117170	-
MW0145973	T3_positive	Asn-Glu	Amino acids and derivatives	Amino acids and derivatives	C9H15N3O6	285.101	261.096	1.5973	[M+Na]+	23.8376	3	0.5104	rp	20917-58-2	7019991	HMDB0028730	23845	-	108.77	116.26	153.46	191.01	329.93	141.94	40.15	92.63	185.87	3936.83	4234.34	4392.01	1137.48	1149.89	1154	-
MW0115533	T3_positive	Cellulose triacetate	Steroids	Steroid	C40H54O27	967.314	966.285	6.5328	[M+H]+	13.1979	3	0.5085	rp	9012-09-3	44263853	HMDB0032198	-	-	5255.24	5292.18	8521.64	2447.17	5100.32	9561.01	6537.94	2181.6	7031.57	1158.52	859.87	2379.34	8172.06	7460.89	7903.55	-
MEDL02604	T3_positive	Glabrone	Flavonoids	Isoflavones	C20H16O5	336.101	336.1	0.7605	[M+]+	7.62641	3	0.5054	rp	60008-02-8	5317652	HMDB0029533	-	-	11025.8	20335.3	21003.5	5678.98	22196.9	25765.2	23072.8	19609.3	23198.1	2263.26	18706.5	4778.92	26481.2	26288.7	25021.3	-
MW0147053	T3_positive	Cannabidivarin	Benzene and substituted derivatives	Benzene and substituted derivatives	C19H26O2	350.217	286.193	4.2093	[M+CH3CN+Na]+	20.9179	3	0.5036	rp	24274-48-4	11601669	-	-	C20217	36005.3	32931.6	39380.6	40348.4	52511.3	48878.6	43278.7	38179.3	33966.4	50214.9	21711.4	29495.7	37640.2	38572.5	39522.5	-
MW0141137	T3_positive	1,3,4,5-Tetracaffeoylquinic acid	Organic acids	Organic acids	C43H36O18	841.191	840.19	1.3741	[M+H]+	20.9955	3	0.5014	rp	158364-86-4	5281799	-	-	-	16819.3	14243.1	14027.3	24189.7	21091.1	24564.2	23811.7	2739.78	28138.4	10957.1	9725.07	12894.1	11198.9	12457.4	12275.3	-
MW0132727	T3_positive	3,5-Dihydroxy-2-(4-hydroxyphenyl)-7-[3,4,5-trihydroxy-6-(hydroxymethyl)tetrahydropyran-2-yl]oxy-chromen-4-one	Others	Ketone compounds	C21H20O11	449.108	448.101	4.7182	[M+H]+	0.307032	2	0.9531	rp	-	5480982	HMDB0244737	-	-	8.71987e+06	9.7745e+06	9.25892e+06	7.03785e+06	6.6184e+06	7.09739e+06	7.20873e+06	6.56406e+06	6.40392e+06	6.83789e+06	6.85777e+06	6.4873e+06	6.89429e+06	6.9015e+06	6.96229e+06	-
MW0157635	T3_positive	Thr-Glu-Lys-Asp-Glu	Amino acids and derivatives	Amino acids and derivatives	C24H40N6O13	620.263	620.265	8.1191	[M+]+	2.8714	2	0.9435	rp	-	-	-	264085	-	38927.3	48775.3	42906.9	42649.3	40490.6	42668.3	41071.5	31117.7	23587.6	40390.9	48766.5	25669.8	46620.1	45028.6	47596.6	-
MW0134030	T3_positive	5,7-dihydroxy-2-(2,3,4-trihydroxyphenyl)-4H-chromen-4-one	Others	Ketone compounds	C15H10O7	303.05	302.043	3.8557	[M+H]+	1.24048	2	0.9412	rp	-	18471844	HMDB0126016	-	-	1.84773e+06	1.95124e+06	2.05949e+06	1.71259e+06	1.74051e+06	1.63291e+06	1.87461e+06	1.72542e+06	1.79104e+06	1.98783e+06	2.0496e+06	1.10272e+06	1.77307e+06	1.76125e+06	1.76713e+06	-
MW0151149	T3_positive	His-Val-Ile-Arg	Amino acids and derivatives	Amino acids and derivatives	C23H41N9O5	524.33	523.323	6.2058	[M+H]+	3.05881	2	0.925	rp	-	-	-	158433	-	224554	199789	213692	539166	535828	607955	971318	958745	891588	1.04044e+06	1.31221e+06	1.16634e+06	591786	591474	588794	-
MW0144705	T3_positive	Ala-Pro-Ala-Pro-Lys	Amino acids and derivatives	Amino acids and derivatives	C22H38N6O6	483.291	482.285	7.4047	[M+H]+	0.453885	2	0.9249	rp	-	-	-	264888	-	31942.5	28138.9	11994	8905.91	10907	8097.66	13096.2	8700.78	14085.7	21058.3	18389	17540.8	26130.2	28141.2	28042.3	-
MW0145469	T3_positive	Arg-Phe-Thr	Amino acids and derivatives	Amino acids and derivatives	C19H30N6O5	423.237	422.228	5.4379	[M+H]+	2.86355	2	0.9237	rp	-	145453914	-	22256	-	62176.2	65806.7	71302.9	63977.8	41453.2	49847.7	70161.1	59559.4	47093.9	77005.5	73089.7	64884.1	46651.2	42065.1	43706.9	-
MW0159022	T3_positive	Val-His-His	Amino acids and derivatives	Amino acids and derivatives	C17H25N7O4	392.206	391.197	6.7278	[M+H]+	0.851114	2	0.9149	rp	-	71351610	-	20786	-	41614.5	38000.1	46358	19464.8	31461.4	28742.5	32999.3	36838.1	45445.7	71365.9	66337.4	64391.2	59688	59896.2	60510.5	-
MW0155357	T3_positive	Phe-Thr-Pro-Thr-Glu	Amino acids and derivatives	Amino acids and derivatives	C27H39N5O10	594.279	593.27	8.0601	[M+H]+	7.35807	2	0.9141	rp	-	-	-	264076	-	396439	477677	410668	526639	657665	660164	709856	625845	630515	549317	567798	655527	503741	508726	508542	-
MW0158912	T3_positive	Val-Asn-Asp-Lys	Amino acids and derivatives	Amino acids and derivatives	C19H34N6O8	475.247	474.244	7.9417	[M+H]+	4.77135	2	0.9136	rp	-	-	-	243927	-	901.14	1603.19	864.24	630.08	1070.09	932.17	5731.32	6058.43	6383.27	1008.35	909.33	581	3270.55	3383.84	3513	-
MW0144591	T3_positive	Ala-His-His	Amino acids and derivatives	Amino acids and derivatives	C15H21N7O4	364.175	363.166	5.0139	[M+H]+	1.79588	2	0.9106	rp	-	9547905	-	21240	-	1293.18	1186.19	4121.07	1387.23	2464.53	1893.74	1886.03	1583.31	1501.53	4858.32	5347.45	6883.35	7480.59	7643.92	7582.93	-
MW0002109	T3_positive	2,3,4-Trihydroxy-4'-ethoxybenzophenone	Benzene and substituted derivatives	Benzene and substituted derivatives	C15H14O5	275.091	274.084	5.0937	[M+H]+	0.145085	2	0.9105	rp	-	6708739	-	43828	-	301425	319608	301087	273538	231070	255657	213658	198894	202400	247197	276761	251972	228986	229643	232290	-
MW0153076	T3_positive	Lys-Met-His	Amino acids and derivatives	Amino acids and derivatives	C17H30N6O4S1	846.443	414.205	6.4878	[2M+NH4]+	1.43321	2	0.9086	rp	-	145456731	-	23058	-	8362.07	5638.24	11774.2	5444.27	7107.12	4448.04	15595	5480.61	14507.1	5464.51	5849.41	7848.12	19551.7	19430.4	19971.7	-
MW0157677	T3_positive	Thr-Ile-Asp-Phe-Glu	Amino acids and derivatives	Amino acids and derivatives	C28H41N5O11	624.288	623.28	7.9616	[M+H]+	6.09864	2	0.9079	rp	-	-	-	264773	-	16956	18611.9	22823.9	105147	30811.1	22735.9	149199	41723.7	35596.4	45672.4	34226.2	34188.5	26721.3	26779.6	26702.2	-
MW0062495	T3_positive	1-(9Z-octadecenoyl)-sn-glycero-3-phosphoserine	GP	PS	C24H46NO9P	524.3	523.291	7.9219	[M+H]+	5.27228	2	0.9064	rp	-	9547099	-	40829	-	87674.7	92983	101927	135288	123568	150184	163548	170875	142395	94074.2	128847	85418.9	95856.7	95867.9	96370	-
MW0150445	T3_positive	Gly-Phe-Asn-Thr-Phe	Amino acids and derivatives	Amino acids and derivatives	C28H36N6O8	585.27	584.26	8.4347	[M+H]+	3.5979	2	0.9054	rp	-	-	-	264307	-	2117.43	5644.13	8233.81	14601	7221.42	21042.1	18921.7	20161.9	14604.8	19004.7	18136.7	15340.7	9179.93	9079.92	9099.08	-
MW0152304	T3_positive	Leu-Gln-Tyr-Lys-Asn	Amino acids and derivatives	Amino acids and derivatives	C30H48N8O9	665.358	664.354	6.4476	[M+H]+	8.83733	2	0.9033	rp	-	-	-	264385	-	218007	161472	159905	17622.6	15477.8	29085.5	109909	194172	134646	13649.5	54364.3	30877	32271	35112.5	35521.1	-
MW0153653	T3_positive	Met-Pro-Thr-Phe-Gln	Amino acids and derivatives	Amino acids and derivatives	C28H42N6O8S	623.28	622.279	8.1191	[M+H]+	8.62476	2	0.9021	rp	-	-	-	264246	-	106142	121034	151087	152448	271099	295681	168819	269016	111821	171668	186681	267767	162841	170422	170992	-
MW0150948	T3_positive	His-Gly-Tyr-Val-Glu	Amino acids and derivatives	Amino acids and derivatives	C27H37N7O9	604.282	603.265	1.9862	[M+H]+	9.17653	2	0.9018	rp	-	-	-	264110	-	18198.7	13339.4	16188.7	14653.9	21727.3	18893.3	19728.3	19246.2	18982.5	18755.1	15588.6	18494.9	16982.3	18561.2	17448.8	-
MW0153546	T3_positive	Met-Glu-Leu-Tyr-Arg	Amino acids and derivatives	Amino acids and derivatives	C31H50N8O9S	711.362	710.342	6.1113	[M+H]+	4.45111	2	0.9017	rp	-	-	-	264541	-	58583.3	53821.7	43645.2	60776.4	25617.3	41182.4	42172.6	51857.7	46171.9	67789.8	46423.5	55626.3	33577.8	36372	35940.5	-
MW0158916	T3_positive	Val-Asn-His-Val-Thr	Amino acids and derivatives	Amino acids and derivatives	C24H40N8O8	569.301	568.297	7.2853	[M+H]+	2.97407	2	0.9015	rp	-	-	-	264082	-	1.09676e+06	1.06585e+06	1.05218e+06	661162	704767	749546	695118	761632	722158	875767	988459	883588	821479	797584	820500	-
MW0152340	T3_positive	Leu-Gly-Asp-Val-Ile	Amino acids and derivatives	Amino acids and derivatives	C23H41N5O8	516.301	515.295	8.2963	[M+H]+	1.7706	2	0.8958	rp	-	-	-	264399	-	6737.96	8464.18	11463.6	7888.62	6350.23	9539.95	8384.84	7361.15	5487.82	6675.11	9988.75	5631.35	7035.1	7053.17	7222.48	-
MW0144707	T3_positive	Ala-Pro-Arg-Lys-Lys	Amino acids and derivatives	Amino acids and derivatives	C26H50N10O6	599.401	598.391	4.7574	[M+H]+	3.78878	2	0.8957	rp	-	-	-	264525	-	205301	189841	222612	245460	225138	265098	211244	237447	204566	254360	237228	229012	245241	246434	248698	-
MW0152307	T3_positive	Leu-Glu-Ala-Ile-Asn	Amino acids and derivatives	Amino acids and derivatives	C24H42N6O9	559.309	558.301	5.0199	[M+H]+	4.5308	2	0.8956	rp	-	-	-	264264	-	11049.9	16212.4	31639.6	62984.7	53146.5	67206.1	32422.5	33935.3	34754.5	42107	40117.2	44909.1	40784	40852.3	40878.6	-
MW0159213	T3_positive	Val-Tyr-Gln-Lys	Amino acids and derivatives	Amino acids and derivatives	C25H40N6O7	537.302	536.296	6.708	[M+H]+	2.21612	2	0.8954	rp	-	-	-	247347	-	71473.6	56553.2	47567.5	69322.4	100484	98442.9	105269	114047	107904	158092	153184	149589	126727	123577	124495	-
MW0145752	T3_positive	Asn-Gly-Glu-Val-Lys	Amino acids and derivatives	Amino acids and derivatives	C22H39N7O9	546.288	545.281	2.3611	[M+H]+	9.26815	2	0.895	rp	-	-	-	264156	-	9788.09	8903.35	8129.7	17134.2	16196.6	17599.2	9047.67	9456.64	10963.6	15271.1	17946.8	15625.4	13587.9	13513	13415.4	-
MW0157836	T3_positive	Thr-Tyr-Asp-Gly-Phe	Amino acids and derivatives	Amino acids and derivatives	C28H35N5O10	602.24	601.238	7.2853	[M+H]+	8.48313	2	0.8915	rp	-	-	-	264310	-	1039.49	1856.24	1696.19	1782.18	1513.35	4259.24	4423.77	2749.42	5909.13	3840.53	3083.43	2779.02	4490.23	4459.88	4653.71	-
MW0155355	T3_positive	Phe-Thr-Lys-Lys	Amino acids and derivatives	Amino acids and derivatives	C25H42N6O6	523.328	522.317	6.2058	[M+H]+	9.94104	2	0.8909	rp	-	-	-	142047	-	683745	549805	620648	1545812	1.43352e+06	1.74122e+06	2.94191e+06	2.89922e+06	2.53168e+06	3.31077e+06	4.03851e+06	3.595e+06	1.72568e+06	1.73404e+06	1.72403e+06	-
MW0148013	T3_positive	Cys-His-Ala	Amino acids and derivatives	Amino acids and derivatives	C12H19N5O4S1	330.134	329.116	5.9027	[M+H]+	1.80448	2	0.8898	rp	-	145454752	-	20420	-	131711	90250.3	151728	53685.9	22960	40173.1	77946.1	82856	45966.6	111221	173898	79919.3	15896.3	16821.7	16222.2	-
MW0151410	T3_positive	Ile-Glu-Arg-Asp-Phe	Amino acids and derivatives	Amino acids and derivatives	C30H46N8O10	679.334	678.334	6.1452	[M+H]+	10.7589	2	0.8891	rp	-	-	-	264692	-	127648	139056	121957	103528	51946.5	83417.1	172845	163981	142981	138606	155429	101637	75843.5	69901.2	80059.7	-
MW0155910	T3_positive	Pro-Leu-Glu-Gly-Lys	Amino acids and derivatives	Amino acids and derivatives	C24H42N6O8	543.311	542.306	5.3771	[M+H]+	4.48361	2	0.8891	rp	-	-	-	264456	-	21796.1	30195.6	18725.7	45770.7	29537.6	22594.3	15477.8	25651.2	21172.7	22623.4	28240.6	11291.7	23470.4	23835.1	23273.4	-
MW0151128	T3_positive	His-Tyr-Glu-Asp	Amino acids and derivatives	Amino acids and derivatives	C24H30N6O10	563.205	562.202	4.0534	[M+H]+	4.95083	2	0.889	rp	-	-	-	159141	-	11198.9	6288.74	15748.2	32587.2	23987.1	37793.1	4851.38	18107.6	33938	20190	30146.9	21899	14200.2	15892.4	14831.2	-
MW0130459	T3_positive	Methyl 2,5-dihydroxycinnamate	Organic acids	Organic acids	C10H10O4	195.064	194.058	2.8976	[M+H]+	0.520551	2	0.8879	rp	-	5353609	HMDB0061686	-	-	2143.16	4704.99	5503.87	3706.07	3883.62	4483.49	3917.38	5818.96	5678.69	4131.47	1117.9	1454.73	4449.86	4118.94	4339.69	-
MW0058181	T3_positive	1-(9Z-heptadecenoyl)-sn-glycero-3-phosphoethanolamine	GP	PE	C22H44NO7P	466.294	465.286	8.494	[M+H]+	4.57958	2	0.8869	rp	-	42607464	-	46714	-	15328.1	15151.4	24055.2	11539.6	11645.1	15807.4	12039.4	25612.6	11666.3	15914.9	18486.3	11519.8	20577.4	20173.9	21180.1	-
MW0145250	T3_positive	Arg-Ala-Leu	Amino acids and derivatives	Amino acids and derivatives	C15H30N6O4	359.234	358.233	4.819	[M+H]+	0.33813	2	0.8865	rp	-	10269769	-	19404	-	10206.7	9844.99	9185.34	14484	17952.4	22793.6	5804.9	4462.62	10981.2	1727.84	6314.69	14881.5	11196.4	12363.9	11837.7	-
MW0155862	T3_positive	Pro-Glu-Val	Amino acids and derivatives	Amino acids and derivatives	C15H25N3O6	344.185	343.174	6.8675	[M+H]+	7.51722	2	0.8858	rp	-	145457468	-	19535	-	46100.7	41635.1	75390.5	17868.3	22621.8	50214	22009.6	44723.5	47114.5	68105.8	67626.8	71487.8	49167.6	50494	50449.9	-
MW0151332	T3_positive	Ile-Arg-Leu-Lys	Amino acids and derivatives	Amino acids and derivatives	C24H48N8O5	529.388	528.375	7.7831	[M+H]+	11.4707	2	0.8854	rp	-	-	-	165267	-	114533	131658	158360	203524	225657	242885	208601	182261	176567	220717	244080	186624	228798	226888	229934	-
MW0151425	T3_positive	Ile-Glu-Tyr-Cys-Lys	Amino acids and derivatives	Amino acids and derivatives	C29H46N6O9S	655.307	654.305	7.346	[M+H]+	5.67789	2	0.8851	rp	-	-	-	264219	-	828.84	1818.34	1843.07	3207.42	2988.96	1493.69	487.46	1661.6	1623.7	3557.21	1959.65	2826.15	3598.98	3608.48	3530.86	-
MW0156798	T3_positive	Ser-Ile-His-Arg	Amino acids and derivatives	Amino acids and derivatives	C21H37N9O6	512.273	511.287	7.3051	[M+H]+	1.43408	2	0.885	rp	-	-	-	226413	-	43767.4	15268.3	30005.8	10769.9	66668.2	72449.7	10052.3	52576.1	25386.1	16130.1	43786.9	43862.6	26018.8	28561.7	26908.9	-
MW0153156	T3_positive	Lys-Thr-Met	Amino acids and derivatives	Amino acids and derivatives	C15H30N4O5S1	379.212	378.194	5.2355	[M+H]+	5.6437	2	0.8824	rp	-	145456784	-	23229	-	16876.9	9578.8	4349.97	9602.84	17341.9	8772.78	12019	4566.84	7540.03	4945.77	5494.38	4818.74	8917.2	10454.8	10647.6	-
MW0144721	T3_positive	Ala-Pro-Trp	Amino acids and derivatives	Amino acids and derivatives	C19H24N4O4	373.182	372.18	3.1824	[M+H]+	11.6105	2	0.8785	rp	-	101118241	-	23506	-	14136.1	12194.5	12774.8	13143.5	9081.14	13950.3	20248.3	25203	11593.9	12422.5	12507.2	19099.5	16714	16174.8	17495.1	-
MW0158578	T3_positive	Tyr-Phe-Thr-Lys	Amino acids and derivatives	Amino acids and derivatives	C28H39N5O7	558.284	557.285	7.8823	[M+H]+	12.3474	2	0.8775	rp	-	-	-	257407	-	38081.9	48452.5	57822.7	76418.7	72497.9	71577.2	49344.2	52310	45025.4	34722.9	36905.9	30951.8	41146.2	41134.4	40791.8	-
MW0145988	T3_positive	Asn-Nap-OH	Amino acids and derivatives	Amino acids and derivatives	C22H19N3O7	438.135	437.122	5.0541	[M+H]+	3.24417	2	0.8775	rp	-	-	-	65327	-	14163.9	16532	43279.9	46457.5	50094.7	32502.9	26360.3	38207	50620.6	60869.4	41266.3	52629.6	42296	42490.7	43803.1	-
MW0158377	T3_positive	Tyr-Arg-Ile-Glu	Amino acids and derivatives	Amino acids and derivatives	C26H41N7O8	580.301	579.302	6.4878	[M+H]+	10.5415	2	0.8769	rp	-	-	-	261222	-	3820.29	2508.25	3117.96	6922.57	18089	15738	13628.3	9122.84	13793.6	4390.57	4021.82	4751.89	16077.2	17237	17083.5	-
MW0158433	T3_positive	Tyr-Gln-Gln	Amino acids and derivatives	Amino acids and derivatives	C19H27N5O7	438.202	437.191	6.514	[M+H]+	8.25952	2	0.8766	rp	-	145458619	-	20796	-	6986.32	6212.32	7018.05	9404.1	19513.2	14925.2	8152.67	4154.16	10201.2	6808.12	6530.4	5744.53	25207.5	24934.2	25237.9	-
MW0107746	T3_positive	Leu-Phe-Asn	Amino acids and derivatives	Amino acids and derivatives	C19H28N4O5	393.209	392.206	3.5388	[M+H]+	11.2975	2	0.876	rp	-	71464635	-	20281	-	19228	43985.4	23876.3	25638.6	54687.6	36093.4	29630.9	33114.4	35040.1	33294.2	40623.5	33690.9	34641.4	34902	34634.3	-
MW0108413	T3_positive	N-Phenethylacetamide	Benzene and substituted derivatives	Benzene and substituted derivatives	C10H13NO	210.112	163.1	2.1244	[M+HCOO+2H]+	4.92684	2	0.8757	rp	-	70143	HMDB0255222	-	C06746	2518.08	5502.9	2648.83	7919.85	7764.46	8064.52	5945.88	2724.7	6444.44	6600.91	6282.75	6416.32	5199.74	5428.78	5143.23	-
MW0012778	T3_positive	1-Docosanoyl-sn-glycero-3-phosphocholine	GP	PC	C30H62NO7P	562.416	579.426	7.5244	[M+H-H2O]+	5.22707	2	0.8755	rp	-	24779479	HMDB0010398	-	C04230	8363.24	9803.03	9870.6	10054.8	12861.5	12749.3	20042.9	16665.8	17024.7	14966.7	15161.1	14196.8	16184.5	15842.9	16234.4	ko00564
MW0152558	T3_positive	Leu-Val-Arg-Lys	Amino acids and derivatives	Amino acids and derivatives	C23H46N8O5	515.372	514.359	7.4047	[M+H]+	12.5915	2	0.8754	rp	-	-	-	182567	-	10429.3	4570.81	4831.4	16930	20558.3	18471.8	17730.5	23159.6	20718.7	11044.5	22020.4	21284.5	19479.6	20744.8	20713.2	-
MW0150966	T3_positive	His-Ile-Arg-Glu	Amino acids and derivatives	Amino acids and derivatives	C23H39N9O7	554.309	553.297	7.8823	[M+H]+	8.24331	2	0.8732	rp	-	-	-	154562	-	123770	125890	134302	69363.3	55729.8	69262	110176	107631	88043.7	153128	214404	147314	94738.4	95152.1	95877.3	-
MW0137775	T3_positive	[(3S,6S)-6-[2-(3,4-dihydroxyphenyl)-5,7-dihydroxychromenylium-3-yl]oxy-3,4,5-trihydroxyoxan-2-yl]methyl acetate	Flavonoids	Anthocyanidins	C23H23O12+	491.12	491.119	5.0032	[M+H]+	1.36769	2	0.8728	rp	-	44256737	-	46899	-	4290.53	3953.06	6620.37	7849.11	7226.67	5145.53	11422.3	9443.33	11061.1	3891.47	5685.61	3008.41	8448.2	7941.09	8421.95	-
MW0145452	T3_positive	Arg-Met-Met	Amino acids and derivatives	Amino acids and derivatives	C16H32N6O4S2	437.193	436.193	6.5076	[M+H]+	13.7178	2	0.8717	rp	-	145453897	-	20926	-	51522.2	40936.6	42154.9	44721.9	71052.7	72566.1	41598.3	76962.4	72182	46358.2	45860.2	49002.3	79140.3	79502.8	79495.6	-
MW0152225	T3_positive	Leu-Arg-Gly-Pro-Ser	Amino acids and derivatives	Amino acids and derivatives	C22H40N8O7	529.331	528.302	5.3975	[M+H]+	12.7608	2	0.8703	rp	-	-	-	264811	-	5944.44	7603.25	8341.43	20885.2	13540.9	7392.72	2751.88	6403.83	10191.2	19880.9	9812.3	9989.56	8599	7853.74	9228.23	-
MW0158267	T3_positive	Trp-Trp-Phe	Amino acids and derivatives	Amino acids and derivatives	C31H31N5O4	538.245	537.238	6.7278	[M+H]+	1.35343	2	0.8695	rp	-	145458516	-	22247	-	88918.6	87284.7	78735.2	97493.4	182624	159678	69836.9	97705.5	127786	122029	86637.3	79895.7	215078	213715	211808	-
MW0158961	T3_positive	Val-Gln-Ala-Arg	Amino acids and derivatives	Amino acids and derivatives	C19H36N8O6	473.288	472.276	6.0444	[M+H]+	7.68272	2	0.8682	rp	-	-	-	244693	-	51577.2	55751.3	63120.1	55788.9	67304.3	45696.8	70619.3	83344.9	67920.1	76512	64216.1	57918.1	54932.1	54554.4	56579.1	-
MW0156904	T3_positive	Ser-Ser-Asn	Amino acids and derivatives	Amino acids and derivatives	C10H18N4O7	307.128	306.118	4.0038	[M+H]+	3.90211	2	0.8676	rp	-	145457864	-	18146	-	7691.96	4360.92	6213.75	18538.2	15699.2	13511.2	7855.65	11108.2	9070.57	13306.3	12852	14035.9	11832.7	11804.6	12104.6	-
MW0150085	T3_positive	Glu-Lys-Tyr-Ser-Asn	Amino acids and derivatives	Amino acids and derivatives	C27H41N7O11	640.287	639.286	7.3649	[M+H]+	5.731	2	0.8674	rp	-	-	-	264242	-	3312.64	1971.63	4154.59	11926.9	20833.8	13722.3	6029.69	11376.5	11684	12359.8	9825.33	12961.2	21974.2	22366	23119.1	-
MW0145323	T3_positive	Arg-Gln-Asp-Glu-His	Amino acids and derivatives	Amino acids and derivatives	C26H41N11O11	684.315	683.299	7.2853	[M+H]+	7.18783	2	0.8652	rp	-	-	-	264412	-	5602.09	3014.72	9090.55	3790.19	5186.93	4082.37	9836.51	6709.78	8648.63	9950.08	11285.2	9472.93	8014.96	9104.37	8881.46	-
MW0145771	T3_positive	Asn-His-Ile-Arg	Amino acids and derivatives	Amino acids and derivatives	C22H38N10O6	539.31	538.298	6.4375	[M+H]+	9.90828	2	0.8649	rp	-	-	-	194033	-	452890	239651	330027	181247	291220	219701	187443	283607	332824	171219	258733	164569	145987	152050	152457	-
MW0131753	T3_positive	Oroxylin A-7-o-beta-D-glucuronide	Organic acids	Organic acids	C22H20O11	483.092	460.101	3.3603	[M+Na]+	2.0216	2	0.8638	rp	-	14655551	HMDB0246212	-	-	92276.2	96308.9	111144	188878	188202	185844	128110	121010	127332	163220	157066	154302	141224	140994	140430	-
MW0152964	T3_positive	Lys-Glu-Ser-Leu-Ser	Amino acids and derivatives	Amino acids and derivatives	C23H42N6O10	563.292	562.296	5.7711	[M+H]+	4.35203	2	0.8633	rp	-	-	-	264933	-	4827.41	1835.33	941.24	19547.7	10072.8	17319	4523.04	3969.02	5060.58	8719.56	4474	2064.96	2625.7	3236.11	3048.41	-
MW0145259	T3_positive	Arg-Arg-His	Amino acids and derivatives	Amino acids and derivatives	C18H33N11O4	468.274	467.272	7.4047	[M+H]+	10.8518	2	0.8608	rp	-	145453737	-	19165	-	15901.3	15795.4	13478.7	22279.5	23786.9	24077.5	24121.2	23976.7	25139.8	17783.7	19137.2	16459	24789.1	23540.3	24874.5	-
MW0152508	T3_positive	Leu-Thr-Gln-Gln-Leu	Amino acids and derivatives	Amino acids and derivatives	C26H47N7O9	602.35	601.343	4.9738	[M+H]+	0.42055	2	0.8603	rp	-	-	-	264998	-	52839.8	57242.3	56005.3	49025.1	72494.9	75278.1	65851.5	53635.1	55720	62082.8	56669	67455.3	59226.9	60925.2	58659.6	-
MW0156824	T3_positive	Ser-Leu-Met	Amino acids and derivatives	Amino acids and derivatives	C14H27N3O5S1	350.183	349.167	3.2716	[M+H]+	8.37026	2	0.8602	rp	-	145457800	-	16602	-	5663	6104.9	2038.08	4035.95	9535.03	4394.27	4676.91	5236.54	3083.41	6493.09	3596.13	5057.6	4093.62	3928.98	3842.24	-
MW0152487	T3_positive	Leu-Ser-Glu-Lys-Tyr	Amino acids and derivatives	Amino acids and derivatives	C29H46N6O10	639.338	638.327	5.4582	[M+H]+	6.04288	2	0.8598	rp	-	-	-	264251	-	98749.7	79345	77384.3	41950.9	42320.4	26371.3	83082.1	72978.7	75626.4	60621.8	68312.3	54131	53821.3	52568	53873.1	-
MW0154729	T3_positive	Oleoyl Ethanolamide-d4	Lipids	Free fatty acids	C20H35D4NO2	330.337	329.323	6.3469	[M+H]+	14.7105	2	0.8576	rp	-	312636340	-	96544	-	928149	604635	679128	729425	708892	474270	967556	503191	697135	529170	725158	834744	619356	619530	619518	-
MW0157838	T3_positive	Thr-Tyr-Glu	Amino acids and derivatives	Amino acids and derivatives	C18H25N3O8	412.176	411.164	6.2897	[M+H]+	5.53144	2	0.8576	rp	-	145458237	-	18086	-	2876.97	4953.64	3038.31	2443.15	5791.25	5378.01	2151.74	3011.93	2743.83	5567.11	10454	4898.18	7449.1	7638.39	7429.07	-
MW0145509	T3_positive	Arg-Thr-Ala-Arg	Amino acids and derivatives	Amino acids and derivatives	C19H38N10O6	520.332	502.298	4.268	[M+NH4]+	3.8085	2	0.8575	rp	-	-	-	221893	-	256997	522792	257164	304295	561351	409209	328612	322732	365391	313534	480650	313536	289288	291253	291787	-
MW0132726	T3_positive	3,5-Dihydroxy-2-(4-hydroxyphenyl)-7-[(3,4,5-trihydroxy-6-methyltetrahydro-2H-pyran-2-yl)oxy]-4H-1-benzopyran-4-one	Others	Ketone compounds	C21H20O10	433.113	432.106	5.0742	[M+H]+	2.5187	2	0.8574	rp	-	13940823	HMDB0126551	-	-	54420.2	37288	50262.7	52741.5	30582	41502.3	46415.7	39464.6	37897.8	41639	34255.3	40517.1	50073.3	50846.7	50704.3	-
MW0149772	T3_positive	Gln-Phe-Asp	Amino acids and derivatives	Amino acids and derivatives	C18H24N4O7	408.165	408.164	3.3603	[M+]+	3.57546	2	0.857	rp	-	145455170	-	18388	-	565218	527789	568797	694063	307391	570801	676518	644734	450820	989668	1.02745e+06	1.00536e+06	250298	255851	246336	-
MW0153657	T3_positive	Met-Ser-Asn	Amino acids and derivatives	Amino acids and derivatives	C12H22N4O6S1	368.164	350.126	4.6985	[M+NH4]+	1.08075	2	0.8567	rp	-	145457055	-	21173	-	21027.8	6410.99	9261.38	13539.1	9182.46	17113.4	17502.3	20081.8	15518.5	10818.6	10169.3	9231.65	10728.1	9166.89	11825.5	-
MW0155368	T3_positive	Phe-Trp-Gly	Amino acids and derivatives	Amino acids and derivatives	C22H24N4O4	409.18	408.18	3.5189	[M+H]+	14.126	2	0.8565	rp	-	44611826	-	19745	-	31776.2	51737.5	26812.3	27297.2	32609.5	74851.5	77408.7	51902	44335	79186.2	47262.9	57116.6	24630.2	26824.8	27336	-
MW0148078	T3_positive	Cys-Trp-Thr	Amino acids and derivatives	Amino acids and derivatives	C18H24N4O5S1	409.16	408.147	3.1824	[M+H]+	12.105	2	0.8564	rp	-	145454911	-	23220	-	46721.3	47694.7	39884.7	55230.8	47114.1	45554.8	47658.7	48351.9	43223.7	53919.9	69835.9	51040.7	42713.4	42474.7	42485.4	-
MW0148006	T3_positive	Cys-Glu-His	Amino acids and derivatives	Amino acids and derivatives	C14H21N5O6S1	388.125	387.121	6.125	[M+H]+	8.65907	2	0.8561	rp	-	145454726	-	18354	-	120922	108779	107667	24064.6	11351.7	9291.59	30069.7	35498.7	17954.1	19928.6	12897.9	9850.9	10962.3	10911.7	10902.5	-
MW0158372	T3_positive	Tyr-Arg-Gln-Arg	Amino acids and derivatives	Amino acids and derivatives	C26H43N11O7	622.354	621.335	5.7964	[M+H]+	11.3283	2	0.8557	rp	-	-	-	261353	-	51000.6	9235.34	5315.22	65398.5	61573.6	51266.6	109835	110207	86028.3	86630.6	89860.2	70092.8	64192.9	64403.2	64579.9	-
MW0146312	T3_positive	Asp-Val-Ala-Arg	Amino acids and derivatives	Amino acids and derivatives	C18H33N7O7	460.249	459.244	7.5044	[M+H]+	9.69057	2	0.8557	rp	-	-	-	126294	-	602.33	227.34	929.39	421.97	1535.84	640.34	603.92	407.68	162.91	1452.42	1088.21	441.81	1878.52	1723.69	1904.21	-
MW0156638	T3_positive	Ser-Arg-Ala-Lys	Amino acids and derivatives	Amino acids and derivatives	C18H36N8O6	461.289	460.276	6.004	[M+H]+	11.1989	2	0.8552	rp	-	-	-	229087	-	545376	491375	561595	334701	310639	601277	762816	681535	623151	473424	918797	438040	456723	458017	458561	-
MW0157640	T3_positive	Thr-Glu-Thr	Amino acids and derivatives	Amino acids and derivatives	C13H23N3O8	350.15	349.149	6.0444	[M+H]+	14.7904	2	0.8542	rp	-	145458055	-	16812	-	6.34194e+06	6.19387e+06	6.71807e+06	1.31275e+06	490150	767878	4.04242e+06	3.87148e+06	2.45009e+06	2.54188e+06	3.66002e+06	2.83367e+06	690204	695831	695681	-
MW0151484	T3_positive	Ile-Leu-Arg-Lys	Amino acids and derivatives	Amino acids and derivatives	C24H48N8O5	529.388	528.375	7.5642	[M+H]+	11.6482	2	0.8536	rp	-	-	-	163367	-	215283	212336	218873	270141	269759	290438	340255	552556	316365	334190	326266	273899	324269	327444	332337	-
MW0144509	T3_positive	Ala-Asp-Asn-Val-Lys	Amino acids and derivatives	Amino acids and derivatives	C22H39N7O9	546.285	545.281	7.3051	[M+H]+	0.691109	2	0.853	rp	-	-	-	264609	-	51330.6	50192.8	49795	38544.9	66642	59060.7	47154.6	59214.3	58026.4	39865.4	39363	39792.7	59331.2	55983.6	61459.5	-
MW0145884	T3_positive	Asn-Ser-Glu-Asp-Thr	Amino acids and derivatives	Amino acids and derivatives	C20H32N6O13	565.206	564.203	6.6479	[M+H]+	5.01995	2	0.853	rp	-	-	-	264458	-	265.39	128.47	48.63	163.1	1138.68	284.39	195.97	262.87	357.6	258.58	152.21	273.91	2784.75	2779.71	2718.7	-
MW0151000	T3_positive	His-Leu-Thr-Lys	Amino acids and derivatives	Amino acids and derivatives	C22H39N7O6	498.31	497.296	7.9071	[M+H]+	16.1556	2	0.8517	rp	-	-	-	155407	-	2648.4	3337.51	2623.23	3310.34	5484.11	5001.62	2776.07	3228.72	4129.45	4702.45	2506.53	2315.65	10958.5	11118.5	11114.1	-
MW0054380	T3_positive	Ethyl alpha-linolenate	Lipids	Free fatty acids	C20H34O2	353.269	306.256	6.708	[M+HCOO+2H]+	2.51085	2	0.8511	rp	-	5367460	HMDB0302158	-	-	1.14808e+06	954249	1.08665e+06	920296	1.39962e+06	1.39753e+06	1.57459e+06	1751464	1.67368e+06	2.34858e+06	2.47467e+06	2.18377e+06	1.95446e+06	1.9347e+06	1.94056e+06	-
MW0149775	T3_positive	Gln-Phe-Glu-Lys	Amino acids and derivatives	Amino acids and derivatives	C25H38N6O8	551.288	550.275	7.4047	[M+H]+	10.7086	2	0.8501	rp	-	-	-	209147	-	2908.29	2743.68	2901.68	2889.27	4593.83	3203.29	2299.29	3504.08	3309.19	9108.56	6837.01	6974.11	11094.1	11203.5	11026.9	-
MW0153665	T3_positive	Met-Ser-Phe-Thr-Phe	Amino acids and derivatives	Amino acids and derivatives	C30H41N5O8S	632.284	631.268	7.5642	[M+H]+	14.9801	2	0.8496	rp	-	-	-	264509	-	1584	1711.08	1565.17	1518.7	4471.01	5085.36	2946.15	3447.38	8712.86	8311.82	5774.63	4814.27	12355.5	12188	12279.9	-
MW0152889	T3_positive	Lys-Asn-Lys-Glu-Ser	Amino acids and derivatives	Amino acids and derivatives	C24H44N8O10	605.327	604.318	4.9938	[M+H]+	0.799683	2	0.8467	rp	-	-	-	264718	-	15645	19654.3	16694.9	44747	32013	25238.5	10523.1	3600.31	14563.2	17971	36295.4	13223	19385.1	20843.4	21087.9	-
MW0105661	T3_positive	Arg-Ile-Arg	Amino acids and derivatives	Amino acids and derivatives	C18H37N9O4	444.3	443.297	3.7368	[M+H]+	12.8092	2	0.8453	rp	-	10203840	-	17038	-	66096.4	60351.5	64531.1	106570	89911.4	94766	65793.9	76425.7	69628.1	98524.4	98954.9	97384.5	83136.6	84342.6	83840.6	-
MW0158129	T3_positive	Trp-Gln-Gln-Asp-Glu	Amino acids and derivatives	Amino acids and derivatives	C30H40N8O12	705.294	704.277	2.0553	[M+H]+	12.977	2	0.8449	rp	-	-	-	264551	-	150575	136204	165931	189820	177434	158807	156299	162760	138502	154342	145439	161714	183759	184459	181868	-
MW0159193	T3_positive	Val-Thr-Tyr-Lys	Amino acids and derivatives	Amino acids and derivatives	C24H39N5O7	510.284	509.285	7.7436	[M+H]+	13.6352	2	0.8443	rp	-	-	-	246267	-	73745	74838.2	112701	90303.4	89470.7	97682.3	88914.3	86634.2	81796.3	51497.2	61505.2	32588.9	66656.2	64187.9	63378.8	-
MW0158099	T3_positive	Trp-Arg-Phe	Amino acids and derivatives	Amino acids and derivatives	C26H33N7O4	508.271	507.259	7.3865	[M+H]+	7.09633	2	0.8441	rp	-	11318143	-	19276	-	8311.9	6114	6215.5	14134.5	41833.7	26538.7	13150.9	21527.3	26711.8	36934.7	13637.9	11414.9	56323.8	56402.7	57416.2	-
MW0149897	T3_positive	Glu-Ala-Glu	Amino acids and derivatives	Amino acids and derivatives	C13H21N3O8	348.134	347.133	6.1452	[M+H]+	14.1964	2	0.8431	rp	-	9946211	-	20394	-	391807	428802	490164	140272	36067.6	88174.9	356825	380590	194947	225013	389137	304821	71240.7	72971.4	64132.2	-
MW0153203	T3_positive	Lys-Val-Ile-Arg	Amino acids and derivatives	Amino acids and derivatives	C23H46N8O5	515.372	514.359	7.7634	[M+H]+	11.5064	2	0.8422	rp	-	-	-	174433	-	23028.5	26784.3	38677.5	45277.1	49416	51791.1	42871.8	40036.3	40251.6	51845.6	51986.5	40991.1	47702.5	47273.2	47691.7	-
MW0150368	T3_positive	Gly-Gly-Lys-Pro-Asn	Amino acids and derivatives	Amino acids and derivatives	C19H33N7O7	472.246	471.244	6.896	[M+H]+	12.4176	2	0.8419	rp	-	-	-	264839	-	19.94	73.16	35.15	123.17	1255.04	832.23	103.67	47.35	316.54	134.38	28.33	14.67	1529.6	1475.05	1434.25	-
MW0108732	T3_positive	N-Pentadecylcyclohexanecarboxamide	Alcohol and amines	Amines	C22H43NO	338.342	337.334	7.9417	[M+H]+	2.96973	2	0.8409	rp	-	44398718	-	-	-	325846	268981	524181	720930	452024	636069	831068	437269	486206	580820	729924	334439	478897	465517	462441	-
MW0145662	T3_positive	Asn-Ala-Leu-Ala-His	Amino acids and derivatives	Amino acids and derivatives	C22H36N8O7	525.288	524.271	4.268	[M+H]+	18.3772	2	0.8409	rp	-	-	-	264071	-	4770.57	31567.7	6232.13	13375.2	25908.7	15947.2	16291.5	15566.8	21837.8	11080.6	21619.5	10227.5	12565.4	11943.5	12075.1	-
MW0150398	T3_positive	Gly-Leu-Arg-Val-Phe	Amino acids and derivatives	Amino acids and derivatives	C28H46N8O6	608.386	590.354	4.5031	[M+NH4]+	6.38674	2	0.8381	rp	-	-	-	264830	-	108424	195978	124447	113085	215707	149114	126463	126938	137161	108495	183095	107756	67946.4	65058.6	60788	-
MW0153190	T3_positive	Lys-Tyr-Val-Lys	Amino acids and derivatives	Amino acids and derivatives	C26H44N6O6	537.34	536.332	6.2562	[M+H]+	10.0542	2	0.8377	rp	-	-	-	175427	-	157046	123292	161503	77529.7	78567.1	56801.6	255088	217110	198111	216711	273954	188407	67753.2	74721.3	70070.7	-
MW0156042	T3_positive	Pro-Val-Ala-Glu-Val	Amino acids and derivatives	Amino acids and derivatives	C23H39N5O8	514.295	513.28	8.2963	[M+H]+	14.7222	2	0.8372	rp	-	-	-	264192	-	109920	123625	153060	118238	90041.7	133724	117438	113921	83800.9	92137	129190	79688.3	116161	116259	114376	-
MW0159042	T3_positive	Val-Ile-Leu-Asp	Amino acids and derivatives	Amino acids and derivatives	C21H38N4O7	476.307	458.274	4.073	[M+NH4]+	4.33983	2	0.8366	rp	-	-	-	242461	-	318146	743435	318169	415057	786824	555527	424470	450794	506614	404615	606595	391969	406560	406547	407768	-
MW0158198	T3_positive	Trp-Lys-His	Amino acids and derivatives	Amino acids and derivatives	C23H31N7O4	470.253	469.244	6.8075	[M+H]+	1.01176	2	0.8352	rp	-	145458429	-	21458	-	19414.5	12016.3	20907.8	15297.4	34224.6	32069.8	17531.6	36032.1	42361.5	30274.1	18580.5	14748.9	59388.3	58350.4	58573.6	-
MW0153514	T3_positive	Met-Asp-Glu	Amino acids and derivatives	Amino acids and derivatives	C14H23N3O8S1	394.116	393.121	5.6603	[M+H]+	15.7638	2	0.8345	rp	-	145456876	-	21555	-	3308.02	1738.58	6882.63	166.48	527.55	411.85	6240.06	9995.34	797.61	220.84	2036.69	1370.72	708.12	707.77	716	-
MW0131126	T3_positive	3-(3,4-Dihydroxyphenyl)prop-2-enoic acid	Organic acids	Organic acids	C9H8O4	163.038	180.042	3.4199	[M+H-H2O]+	1.3651	2	0.8335	rp	-	2518	HMDB0125102	-	-	990416	991543	1.01144e+06	1.3849e+06	863613	873916	876769	855559	1.35424e+06	994874	983906	1.45657e+06	949014	941095	947411	-
MW0158143	T3_positive	Trp-Glu-Glu	Amino acids and derivatives	Amino acids and derivatives	C21H26N4O8	463.18	462.175	3.7576	[M+H]+	1.52758	2	0.833	rp	-	11317175	-	17885	-	57.3	8.78	18.39	2098.59	5327.37	1980.14	294.26	32.93	1284.96	1746.25	1461.84	576.19	7021.65	7060.63	7026.6	-
MW0155178	T3_positive	Phe-Glu-His-Asp	Amino acids and derivatives	Amino acids and derivatives	C24H30N6O9	547.191	546.207	6.5188	[M+H]+	5.53886	2	0.8257	rp	-	-	-	136802	-	4666.26	10373	6227.26	1179.76	789.77	4290.9	8704.06	11239.9	4500.05	9535.14	5233.46	5644.4	10935.5	11582	11066.4	-
MW0152974	T3_positive	Lys-Gly-Gln-Lys-Val	Amino acids and derivatives	Amino acids and derivatives	C24H46N8O7	558.349	558.349	6.3873	[M+]+	1.41238	2	0.8256	rp	-	-	-	264253	-	74111.7	62244.9	82394.4	32554.6	47897.6	50509.2	136594	130032	91083.6	125997	119622	89941.7	80070.5	79080.1	80056.3	-
MW0153148	T3_positive	Lys-Thr-Glu-Lys	Amino acids and derivatives	Amino acids and derivatives	C21H40N6O8	505.289	504.291	6.1856	[M+H]+	15.2668	2	0.8255	rp	-	-	-	173947	-	1.32034e+06	1.37682e+06	1.55018e+06	769753	613718	516726	1.01241e+06	970569	760168	428747	622087	262198	303742	303393	304820	-
MW0153595	T3_positive	Met-Leu-Gly-Gln-Thr	Amino acids and derivatives	Amino acids and derivatives	C22H40N6O8S	549.275	548.263	7.3649	[M+H]+	12.5094	2	0.8243	rp	-	-	-	264780	-	14363	14967.7	16353.9	7670.92	12508	8412	8990.59	9045.96	10446.2	7295.17	13857.7	7194.71	32674.8	35148.7	34738.9	-
MW0150824	T3_positive	His-Ala-Phe-Lys	Amino acids and derivatives	Amino acids and derivatives	C24H35N7O5	502.279	501.27	6.9275	[M+H]+	0.409845	2	0.8239	rp	-	-	-	151567	-	21510.4	9887.05	25113.5	24700.4	75576.4	43083.4	6228.75	32937.1	38127	27400.7	13922.8	28519.4	50976.3	51610.8	51959.8	-
MW0159302	T3_positive	Val-TyrMe-OH	Amino acids and derivatives	Amino acids and derivatives	C20H22N2O7	403.132	402.143	5.1146	[M+H]+	4.79714	2	0.8232	rp	-	-	-	65082	-	55905	49449.8	57996.9	3966.61	21089.4	22863.6	42004.2	37353	36879.6	21617.6	26405.6	23445.6	40472	39992.3	40320	-
MW0145817	T3_positive	Asn-Leu-Ser-Pro-Asn	Amino acids and derivatives	Amino acids and derivatives	C22H37N7O9	544.271	543.265	6.9475	[M+H]+	1.72678	2	0.823	rp	-	-	-	264391	-	4770.59	2512.59	2935.48	5184.53	8165.93	3296.1	3095.49	4433.34	6919.37	5168.51	2272.2	4162.79	26355.9	26385.2	25991.7	-
MW0151338	T3_positive	Ile-Arg-Thr-Asp	Amino acids and derivatives	Amino acids and derivatives	C20H37N7O8	504.286	503.27	6.1779	[M+H]+	14.2143	2	0.8221	rp	-	-	-	165401	-	4.26857e+06	4.20674e+06	4.88096e+06	2.23766e+06	1.30373e+06	1.6169e+06	2.91272e+06	2.99165e+06	2.3818e+06	1.31185e+06	2.05323e+06	1.70617e+06	936821	935930	951157	-
MW0153195	T3_positive	Lys-Val-Asn-Val-Asp	Amino acids and derivatives	Amino acids and derivatives	C24H43N7O9	574.32	573.312	4.6789	[M+H]+	0.662794	2	0.8215	rp	-	-	-	264056	-	27721.6	9707.91	33206.3	36154	25991.8	18074.8	41824.3	47768.1	24958	40771.4	62080.6	21650.2	27026.5	27263.5	26109.4	-
MW0155188	T3_positive	Phe-Glu-Ser-Phe-Gly	Amino acids and derivatives	Amino acids and derivatives	C28H35N5O9	586.244	585.244	7.3051	[M+H]+	19.9085	2	0.8205	rp	-	-	-	264063	-	4547.96	5124.71	7270.9	2696.62	5962.37	7008.64	3372.47	4311.73	5042.25	9608.44	8872.88	5008.54	8318.21	8441.29	8662.95	-
MW0144011	T3_positive	8(9)-EET methyl ester	FA	Others	C21H34O3	335.258	334.251	6.708	[M+H]+	0.784028	2	0.8203	rp	-	163323624	-	62932	-	221074	238181	367345	266610	406353	557539	475918	395946	756364	481373	527761	615457	451532	457803	455525	-
MEDN1731	T3_positive	7-Nitroindazole	Heterocyclic compounds	Heterocyclic compounds	C7H5N3O2	164.041	163.038	3.4199	[M+H]+	10.1755	2	0.8196	rp	-	1893	HMDB0247275	-	-	86626.1	85520.1	87713.6	146210	76087.8	77956.5	76434.7	74847.4	120744	87043.6	88046.9	132683	84856.7	84853.9	85116.5	-
MW0159046	T3_positive	Val-Ile-Pro-Lys-Ser	Amino acids and derivatives	Amino acids and derivatives	C25H46N6O7	542.352	542.343	6.5675	[M+]+	14.3688	2	0.8169	rp	-	-	-	264643	-	33530.3	39708.3	37439.3	36004.4	50167.5	37948.1	44240.7	66134.2	42882.6	46806.5	53583.3	64693.2	46615.5	47668	48133.4	-
MW0151436	T3_positive	Ile-Gly-Lys-Ile-Phe	Amino acids and derivatives	Amino acids and derivatives	C29H48N6O6	577.372	576.364	6.3026	[M+H]+	0.225132	2	0.8167	rp	-	-	-	264215	-	123735	145276	115215	117842	98067.2	206315	164381	206739	107978	352496	194295	176371	170725	175174	185407	-
MW0054598	T3_positive	1-(9Z-tetradecenoyl)-glycero-3-phosphoethanolamine	GP	LPE	C19H38NO7P	424.248	423.239	7.664	[M+H]+	3.66596	2	0.8159	rp	-	52925151	HMDB0011501	-	-	45201.2	41514.1	33875.8	43492.8	35003.8	44495.7	48754.5	48752.8	39954.1	31388.8	40409.8	29925.4	25626.4	25261	21481.9	-
MW0150094	T3_positive	Glu-Met-Tyr	Amino acids and derivatives	Amino acids and derivatives	C19H27N3O7S1	442.151	441.157	6.0645	[M+H]+	13.0443	2	0.8155	rp	-	145455457	-	17703	-	10757.7	9564.89	10123.1	3414.57	5095.11	2500.22	6087.5	7656.2	8203.26	8124.62	10009	11418.8	6814.32	6400.24	6805.9	-
MW0155907	T3_positive	Pro-Leu-Asp	Amino acids and derivatives	Amino acids and derivatives	C15H25N3O6	344.185	343.174	7.347	[M+H]+	6.82044	2	0.8154	rp	-	145457503	-	22552	-	695765	609422	571059	172506	100101	121822	448150	432629	258037	771831	1.01106e+06	843855	70420.6	61369.6	68464	-
MW0054311	T3_positive	19-[(2S,3S)-3,6-Dihydro-3-methyl-6-oxo-2H-pyran-2-yl]-17-ethyl-6-hydroxy-3,5S,7S,9R,11,15R,hexamethyl-8-oxo-2E,10E,12E,16Z,18E-nonadecapentaenoic acid	FA	Others	C33H48O6	541.351	540.345	6.5739	[M+H]+	1.49724	2	0.8137	rp	-	71684517	-	-	-	87867.4	196975	63841	64391	95146.7	98528.8	132626	130211	122845	153295	154013	153278	114767	115161	114916	-
MW0159048	T3_positive	Val-Ile-Thr	Amino acids and derivatives	Amino acids and derivatives	C15H29N3O5	370.171	331.211	1.1972	[M+K]+	5.13402	2	0.8135	rp	-	145458958	-	21085	-	8357.15	6787.28	7467.53	12866.3	18773.1	11306	7199.21	17621	17924.1	21535.4	16806.6	7725.08	11950.2	11515.1	11934.9	-
MW0139284	T3_positive	Peonidin 3-(6''-acetylglucoside)	Flavonoids	Anthocyanidins	C24H25O12+	469.113	505.135	4.4248	[M+H-2H2O]+	3.87501	2	0.8132	rp	-	44256847	-	47009	-	80479.6	69996.9	52993.9	111805	81336	108948	78725.6	91441.9	78935.5	68233.3	57316.5	62283.9	82543.9	83785.7	82465.7	-
MW0156884	T3_positive	Ser-Phe-Val-Phe-Ser	Amino acids and derivatives	Amino acids and derivatives	C29H39N5O8	586.297	585.28	6.708	[M+H]+	1.7176	2	0.8094	rp	-	-	-	264116	-	17183.4	17539.3	15139.9	3840.25	8300.04	4176.69	11491.8	2901.26	8766.72	12298.3	2235.1	17693.2	9851.54	8149.42	10127.1	-
MW0106818	T3_positive	Gln-Leu-Arg	Amino acids and derivatives	Amino acids and derivatives	C17H33N7O5	433.283	415.254	3.816	[M+NH4]+	12.5855	2	0.808	rp	-	145455116	-	21918	-	74826.2	177296	77478.1	105851	190210	141256	99227.7	108927	129295	105266	149197	95976.7	107020	106862	106260	-
MW0155244	T3_positive	Phe-Leu-Asp-Lys	Amino acids and derivatives	Amino acids and derivatives	C25H39N5O7	522.285	521.285	7.1265	[M+H]+	12.1086	2	0.8079	rp	-	-	-	139127	-	2405.48	1128.61	2895.41	6992.53	7096.69	8497	5189.61	5885.76	11118.5	6661.87	1696.26	1896.27	25344.1	23856.7	25657.8	-
MW0152337	T3_positive	Leu-Gly-Arg-Leu-Val	Amino acids and derivatives	Amino acids and derivatives	C25H48N8O6	557.357	556.37	6.6498	[M+H]+	0.636804	2	0.8077	rp	-	-	-	264499	-	17003.5	5706.36	26611.8	33061.4	21195.8	24380.8	36986	16066.4	14670.8	40286.6	63209.1	56098.7	37879.4	39187.1	39307	-
MW0150397	T3_positive	Gly-Leu-Arg-Asn-Gln	Amino acids and derivatives	Amino acids and derivatives	C23H42N10O8	587.328	586.319	3.9048	[M+H]+	3.1049	2	0.8061	rp	-	-	-	264837	-	8634.58	7328.86	11896	11739.1	12161.7	11869.7	7714.57	12798.9	15866.1	29804	19693.7	13169.9	11757.3	11672.8	11692.5	-
MW0155817	T3_positive	Pro-Asp-Thr-Gly-Ile	Amino acids and derivatives	Amino acids and derivatives	C21H35N5O9	502.279	501.243	7.6991	[M+H]+	17.5785	2	0.8057	rp	-	-	-	264884	-	354.71	628.69	568.6	1220.95	3508.36	2404.06	597.3	912.56	1587.56	500.8	390.5	399.88	5968.3	6492.18	6337.61	-
MW0146087	T3_positive	Asp-Gln-Phe-Arg	Amino acids and derivatives	Amino acids and derivatives	C24H36N8O8	565.27	564.266	6.6379	[M+H]+	5.33367	2	0.8048	rp	-	-	-	124774	-	26664.7	24326.1	51389.6	17112.2	12484.9	12550.9	13965.7	6920.51	14740.7	8894.65	13234.1	16798	11445.5	12381.6	12263.6	-
MW0145768	T3_positive	Asn-His-Gly	Amino acids and derivatives	Amino acids and derivatives	C12H18N6O5	327.133	326.134	5.8216	[M+H]+	18.9064	2	0.8039	rp	-	145454133	-	22845	-	116290	123377	123297	49688.2	10776.2	46190.6	125069	110301	110586	109929	118242	109648	56403.4	56888.6	56248.4	-
MW0151652	T3_positive	Ile-Val-Lys-Arg-Lys	Amino acids and derivatives	Amino acids and derivatives	C29H58N10O6	643.457	642.454	7.0273	[M+H]+	4.6243	2	0.8036	rp	-	-	-	264170	-	12551.7	12870.3	19801	30416.7	35473.9	25371.5	15924.2	15983.1	22202	42835.4	34994.6	31499.2	39452.8	36820.1	39081.7	-
MW0155401	T3_positive	Phe-Val-Asp-Lys	Amino acids and derivatives	Amino acids and derivatives	C24H37N5O7	507.274	507.269	7.5642	[M+]+	9.75102	2	0.802	rp	-	-	-	142327	-	3289.56	2939.96	7180.89	18144	25415.6	16993.8	10448.4	19023.4	24899.4	16977	13829.9	9106.73	47756.6	44194.2	47457	-
MW0152888	T3_positive	Lys-Asn-Leu-Tyr-Thr	Amino acids and derivatives	Amino acids and derivatives	C29H47N7O9	638.357	637.343	5.9838	[M+H]+	2.2193	2	0.8018	rp	-	-	-	264216	-	22068.9	22841.4	29076.8	29964.4	15638.5	19093.2	87482.4	96449	89762.5	59710.8	60247	65679.2	28100.6	29530.5	27668.1	-
MW0144511	T3_positive	Ala-Asp-Gln-Leu-Thr	Amino acids and derivatives	Amino acids and derivatives	C22H38N6O10	547.287	546.265	7.3135	[M+H]+	17.2547	2	0.8007	rp	-	-	-	264758	-	19549.5	17534.5	16212.6	15377.9	23090.4	23348.8	17161.2	19075.5	18658.4	15367.2	8347.32	9152.17	22998.5	22694.9	22671.2	-
MW0157568	T3_positive	Thr-Asn-Gly	Amino acids and derivatives	Amino acids and derivatives	C10H18N4O6	291.128	290.123	1.0948	[M+H]+	1.82109	2	0.8002	rp	-	9817464	-	17000	-	435.18	672.79	260.83	5896.66	11778.6	13776.2	5384.77	871.36	4298.2	8582.24	8062.73	12845.6	7222.68	9236.68	9270.91	-
MW0157810	T3_positive	Thr-Thr-Asp-Glu-Tyr	Amino acids and derivatives	Amino acids and derivatives	C26H37N5O13	628.263	627.239	5.1348	[M+H]+	12.1435	2	0.7987	rp	-	-	-	264347	-	3912.59	1877.67	8564.01	2805.76	2489	1256.85	1286	2983.18	2456.1	8303.59	12263.2	11227.6	2052.45	4574.44	5473.26	-
MW0157685	T3_positive	Thr-Ile-His	Amino acids and derivatives	Amino acids and derivatives	C16H27N5O5	370.209	369.201	7.0604	[M+H]+	0.159849	2	0.7979	rp	-	145458098	-	16827	-	59.42	83.1	150.06	77.17	712.43	459.64	83.71	38.8	376.48	105.61	35.59	70.95	842.89	867.71	863.82	-
MW0144517	T3_positive	Ala-Asp-Phe	Amino acids and derivatives	Amino acids and derivatives	C16H21N3O6	415.168	351.143	6.6898	[M+CH3CN+Na]+	8.27302	2	0.7978	rp	-	10286828	-	15757	-	43662.4	58765.1	24763	749.15	2159.05	2081.93	69588.5	22882.4	12240.9	49322.7	281317	222303	7499.64	9205.2	10180.6	-
MW0150829	T3_positive	His-Ala-Tyr-Tyr-Leu	Amino acids and derivatives	Amino acids and derivatives	C33H43N7O8	666.314	665.317	5.9838	[M+H]+	15.4786	2	0.7971	rp	-	-	-	264393	-	801.81	615.34	2037.67	3506.87	6764.81	3614.99	1180.61	1042.06	2481.88	2732.83	2538.24	4692.19	9434.26	9924.03	9758.9	-
MW0159058	T3_positive	Val-Leu-Asp-Phe-Glu	Amino acids and derivatives	Amino acids and derivatives	C29H43N5O10	622.293	621.301	1.3146	[M+H]+	16.6846	2	0.795	rp	-	-	-	264828	-	5463.76	4440.55	4021.09	1173	968.38	3692.52	7965.24	8241.55	7744.46	771.99	1607.96	2600.61	8439.01	8859.63	7620.68	-
MW0150307	T3_positive	Gly-Arg-Thr-Leu-Val	Amino acids and derivatives	Amino acids and derivatives	C23H44N8O7	545.329	544.333	5.0742	[M+H]+	20.0815	2	0.7936	rp	-	-	-	264034	-	8894.32	23021.6	11746.3	14053	19333.1	22779.7	10405.3	14438.7	27688.3	19867.2	15273.1	26614.2	20398.2	19841.7	20416.1	-
MW0158972	T3_positive	Val-Gln-Met-Met-Thr	Amino acids and derivatives	Amino acids and derivatives	C24H44N6O8S2	609.282	608.266	8.001	[M+H]+	3.47033	2	0.7925	rp	-	-	-	264761	-	62855.7	43220.5	49043.5	75671.2	45947.3	101084	93927.4	100410	82870.5	69667.2	102190	126429	30234.3	33534.8	23813.7	-
MW0151609	T3_positive	Ile-Thr-Val-Lys-Leu	Amino acids and derivatives	Amino acids and derivatives	C27H52N6O7	590.426	572.39	7.3051	[M+NH4]+	6.69728	2	0.7916	rp	-	-	-	264861	-	64405.8	58409.4	59707.1	67366.1	103955	118072	63183.9	58655.1	57816.9	112913	108971	110714	91608.5	91445.4	92662.4	-
MW0110129	T3_positive	Trp-Phe	Amino acids and derivatives	Amino acids and derivatives	C20H21N3O3	515.202	351.158	3.0052	[M+CH3CN+H]+	22.2219	2	0.7912	rp	-	4427709	HMDB0029090	23695	-	59180	29094.3	53812.8	30752.2	15199.8	25740	39114.9	45047.7	38437.3	137910	127535	128655	56145.3	56134.1	56208.9	-
MW0158350	T3_positive	Tyr-Ala-Asp-Lys	Amino acids and derivatives	Amino acids and derivatives	C22H33N5O8	496.244	495.233	6.8075	[M+H]+	4.20638	2	0.7901	rp	-	-	-	255527	-	1290.4	54.67	1204.33	1816.97	2474.61	6757.93	2478.34	1329.25	10027	3306.91	1128.69	2395.03	16753	16059.2	16339.1	-
MW0153159	T3_positive	Lys-Thr-Ser	Amino acids and derivatives	Amino acids and derivatives	C13H26N4O6	381.208	334.185	6.4702	[M+HCOO+2H]+	7.27593	2	0.79	rp	-	145456786	-	18738	-	2386.34	7154.82	2914.41	7071.81	16408.4	2177.86	5475.54	7336.13	13359.3	5923.67	7418.31	6503.37	17177	15875.5	16953.6	-
MW0156910	T3_positive	Ser-Ser-Ile	Amino acids and derivatives	Amino acids and derivatives	C12H23N3O6	306.169	305.159	4.7968	[M+H]+	11.1514	2	0.7871	rp	-	145457869	-	16036	-	5102.16	6510.74	5621.22	5258.33	9129.23	18076.3	16691.4	9496.3	27799.2	31998.9	21421.7	34221.9	16311.5	16201.7	16781.3	-
MW0151013	T3_positive	His-Lys-Ile-Asp	Amino acids and derivatives	Amino acids and derivatives	C22H37N7O7	511.286	511.275	7.7436	[M+]+	17.3215	2	0.7865	rp	-	-	-	154821	-	20098.9	24640.7	35964.3	28720.3	14822.8	14845.9	28366.8	27452.7	20813	10492.6	21880.1	8416.39	19064.3	18785.4	18802.6	-
MW0156025	T3_positive	Pro-Tyr-Asp	Amino acids and derivatives	Amino acids and derivatives	C18H23N3O7	394.151	393.154	5.2961	[M+H]+	19.6923	2	0.7863	rp	-	145457620	-	22795	-	6971.76	3813.52	16934.4	16083.8	14956.2	18686	11788.5	13531.6	20740.4	12928.8	17237.6	6491.3	10863.9	10925.2	11300.9	-
MW0131331	T3_positive	3-(4-Hydroxy-3-methoxyphenyl)-2-propenoic acid	Organic acids	Organic acids	C10H10O4	177.054	194.058	2.8878	[M+H-H2O]+	3.18515	2	0.7859	rp	-	709	HMDB0125096	263624	-	207973	220101	239391	240022	231633	365561	278090	408765	270175	228194	233050	241227	260906	256282	260925	-
MW0157835	T3_positive	Thr-Tyr-Asp-Arg-Asn	Amino acids and derivatives	Amino acids and derivatives	C27H41N9O11	668.315	667.293	8.1978	[M+H]+	20.802	2	0.7857	rp	-	-	-	264931	-	4251.11	6039.7	6974.88	7499.84	6891.15	8144.81	7386.78	6902.23	5237.16	8431.41	9869.42	7560.85	4747.61	4359.72	4681.73	-
MW0109607	T3_positive	Ser-Asp-Arg	Amino acids and derivatives	Amino acids and derivatives	C13H24N6O7	377.181	376.171	2.6748	[M+H]+	4.92814	2	0.7855	rp	-	145457687	-	20781	-	2600.64	2013.32	3219.98	5145.09	5687.86	6549.52	3070.79	3539.83	7245.15	5951.19	3042.67	12908.8	12664.5	12085.3	12675.6	-
MW0157875	T3_positive	Thr-Val-Tyr-Lys-Gly	Amino acids and derivatives	Amino acids and derivatives	C26H42N6O8	567.317	566.306	6.3066	[M+H]+	3.76737	2	0.7841	rp	-	-	-	264227	-	324665	85969.4	241085	1.11507e+06	1.25331e+06	1.59584e+06	1.147e+06	1.18565e+06	1.06384e+06	576366	704830	563344	767939	764536	763951	-
MW0150423	T3_positive	Gly-Lys-Lys-Gln-Leu	Amino acids and derivatives	Amino acids and derivatives	C25H48N8O7	573.376	572.365	6.6679	[M+H]+	6.63793	2	0.784	rp	-	-	-	264106	-	51186.3	51739.2	98049.9	83531.9	81445	126930	104094	88835.3	75649.3	126238	126021	126471	99264.7	102669	103052	-
MW0145264	T3_positive	Arg-Arg-Phe	Amino acids and derivatives	Amino acids and derivatives	C21H35N9O4	478.295	477.281	7.9812	[M+H]+	13.7202	2	0.7835	rp	-	52943436	-	20679	-	264320	222183	302655	267388	356486	334016	197686	224940	278434	338208	290031	201302	685819	697398	684851	-
MW0105664	T3_positive	Arg-Leu-Arg	Amino acids and derivatives	Amino acids and derivatives	C18H37N9O4	443.298	443.297	3.7368	[M+]+	2.9221	2	0.7834	rp	-	10275237	-	21887	-	300067	262897	284581	442193	414020	420985	305783	337804	316830	457536	453208	448456	357063	358897	358939	-
MW0153082	T3_positive	Lys-Met-Trp	Amino acids and derivatives	Amino acids and derivatives	C22H33N5O4S1	464.225	463.225	7.2853	[M+H]+	4.47162	2	0.783	rp	-	145456739	-	15996	-	6377.33	2138.93	18788.9	4027.89	3714.61	6102.83	9952.17	1610.42	7396.1	15009.9	26459.2	22374.5	3463.62	3455.23	3283.34	-
MW0155857	T3_positive	Pro-Glu-Leu-Ala-Lys	Amino acids and derivatives	Amino acids and derivatives	C25H44N6O8	557.329	556.322	5.7107	[M+H]+	5.54887	2	0.7826	rp	-	-	-	264886	-	1338.71	4131.05	999.45	9328.65	8691.87	14816.9	14167.7	16914.3	20634.7	24237	20773.9	21574.3	19385.3	18040.8	19156.4	-
MW0158101	T3_positive	Trp-Arg-Tyr	Amino acids and derivatives	Amino acids and derivatives	C26H33N7O5	524.262	523.254	5.5796	[M+H]+	2.39457	2	0.7819	rp	-	10459438	-	19774	-	14847.5	20779.4	15500.2	17733.4	14760.1	22632.3	6053.39	13397.6	15610.1	33828.4	22536.8	26087.2	15013.1	13663.8	14748	-
MW0151540	T3_positive	Ile-Phe-Gln-Glu	Amino acids and derivatives	Amino acids and derivatives	C25H37N5O8	536.272	535.264	5.6302	[M+H]+	0.790351	2	0.7818	rp	-	-	-	161342	-	94842.9	88010.1	52913	114456	118298	128495	111162	148925	130790	84798.2	111713	90493.2	101678	101424	99326.5	-
FDATN01448	T3_positive	Tramiprosate	Organic acids	Organic acids	C3H9NO3S	203.047	139.03	1.2549	[M+CH3CN+Na]+	1.04462	2	0.7806	rp	-	1646	HMDB0253211	-	C03349	8796.09	20819.5	16143.3	10251	27407.3	17341.8	54305.9	25536.8	25179	25632.3	19922.6	8558.7	25995.7	25721.1	23057	-
MW0115105	T3_positive	Pentedrone	Others	Ketone compounds	C12H17NO	238.143	191.131	2.9856	[M+HCOO+2H]+	7.02375	2	0.7803	rp	-	57501499	HMDB0256280	-	-	4500.5	2200.97	3548.92	6814.65	5930.91	6399.61	1963.9	4862.1	4728.61	7407.25	7297.75	2220.27	5144.09	5059.06	5228.39	-
MW0153484	T3_positive	Met-Ala-Glu	Amino acids and derivatives	Amino acids and derivatives	C13H23N3O6S1	367.161	349.131	4.6985	[M+NH4]+	13.4272	2	0.78	rp	-	145456828	-	16848	-	45488.2	44943.7	47259.4	52143.2	55661.6	55085.5	57452.8	48517.7	50350	45288.4	45956.9	54316.2	48922	50746.5	50773.2	-
MW0144735	T3_positive	Ala-Ser-Ser-Thr-Lys	Amino acids and derivatives	Amino acids and derivatives	C19H36N6O9	493.26	492.254	7.4646	[M+H]+	4.43078	2	0.7797	rp	-	-	-	264953	-	19331.5	18359.6	28177.3	23325.8	14342.2	53142.6	46280.2	42133.2	43007.9	9514.7	23093	12405.1	33342.3	33080.3	33456.7	-
MW0137930	T3_positive	Deoxysappanone B 7,3'-dimethyl ether acetate	Others	Ketone compounds	C20H20O6	357.136	356.126	4.0337	[M+H]+	15.1712	2	0.7793	rp	-	6708755	-	43610	-	22855	20095.3	38664	37431.1	22080.6	34859.2	29989.5	39130.8	24652.7	35689.7	30124.5	33120.3	25172.5	25357.7	22366.9	-
MW0131367	T3_positive	4H-1-Benzopyran-4-one, 7-(beta-D-glucopyranosyloxy)-3-(4-hydroxyphenyl)-	Others	Ketone compounds	C21H20O9	434.144	416.111	5.3975	[M+NH4]+	1.00606	2	0.7792	rp	-	4183640	HMDB0247842	-	-	79762.3	72503.9	120307	51802.3	39915.6	46152	29760.1	58729.4	65147.1	74150.9	83908.5	50122.3	56718.5	56030.9	56996.1	-
MW0139667	T3_positive	Schisandrin	Heterocyclic compounds	Heterocyclic compounds	C24H32O7	415.212	432.215	6.5076	[M+H-H2O]+	1.42495	2	0.7775	rp	-	23915	HMDB0258165	-	C17064	1.62295e+06	1.93689e+06	1.87117e+06	2.19591e+06	2.85261e+06	2.21027e+06	1.78747e+06	2.3663e+06	2.82239e+06	1.72102e+06	1.79826e+06	1.88004e+06	3.10529e+06	3.10784e+06	3.12327e+06	-
MW0152916	T3_positive	Lys-Asp-Tyr-Glu-Leu	Amino acids and derivatives	Amino acids and derivatives	C30H46N6O11	667.311	666.322	8.2023	[M+H]+	21.314	2	0.7772	rp	-	-	-	264559	-	18439.7	20507.7	22181.3	23259.2	19925.4	23566.5	22238.4	21408.9	15155.6	26357.2	27967.5	19152.1	11122.4	10839.6	11263.2	-
MW0105075	T3_positive	3-Oxovalproic acid	Organic acids	Organic acids	C8H14O3	205.105	158.094	6.3672	[M+HCOO+2H]+	1.90779	2	0.7771	rp	-	173719	HMDB0060685	-	C16652	1142.55	208.87	2051.92	2602.75	1477.68	5390.31	1317.47	1361.87	3597.69	4492.7	4527.58	4260.62	11355.3	11579.2	10992.2	-
MW0146218	T3_positive	Asp-Phe-Gln-Lys-Lys	Amino acids and derivatives	Amino acids and derivatives	C30H48N8O9	665.407	664.354	6.6479	[M+H]+	23.0021	2	0.777	rp	-	-	-	264539	-	494624	467896	674595	451869	153555	487798	588387	544521	438054	402635	643640	784447	282730	305356	301503	-
MW0053732	T3_positive	2,3-Dihydroxypropyl 2-[(octadec-9-enoyl)amino]ethyl hydrogen phosphate	Lipids	Free fatty acids	C23H46NO7P	479.299	479.301	5.9838	[M+]+	6.39426	2	0.7768	rp	-	53393982	-	45335	-	511850	438613	519737	150096	125426	164523	485407	444202	243103	196666	297898	731606	194864	186577	191434	-
[truncated: 3,141 more rows]

## Sheet: Table S4
ID	LL-1_fpkm	LL-2_fpkm	LL-3_fpkm	LS-1_fpkm	LS-2_fpkm	LS-3_fpkm	SL-1_fpkm	SL-2_fpkm	SL-3_fpkm	SS-1_fpkm	SS-2_fpkm	SS-3_fpkm	LL-1_count	LL-2_count	LL-3_count	LS-1_count	LS-2_count	LS-3_count	SS-1_count	SS-2_count	SS-3_count	SL-1_count	SL-2_count	SL-3_count	LS_vs_LL.log2FoldChange	LS_vs_LL.pvalue	LS_vs_LL.padj	LS_vs_LL.regulated	SS_vs_LL.log2FoldChange	SS_vs_LL.pvalue	SS_vs_LL.padj	SS_vs_LL.regulated	SL_vs_LL.log2FoldChange	SL_vs_LL.pvalue	SL_vs_LL.padj	SL_vs_LL.regulated	SL_vs_LS.log2FoldChange	SL_vs_LS.pvalue	SL_vs_LS.padj	SL_vs_LS.regulated	SS_vs_LS.log2FoldChange	SS_vs_LS.pvalue	SS_vs_LS.padj	SS_vs_LS.regulated	SS_vs_SL.log2FoldChange	SS_vs_SL.pvalue	SS_vs_SL.padj	SS_vs_SL.regulated	chr
[truncated: 4,399 more rows]
[truncated: 16 more columns]
